# Supplementary material for: Target identification for small-molecule discovery in the FOXO3a tumor-suppressor pathway using a biodiverse peptide library
Source: Cell Chem Biol. 2021 Nov 18;28(11):1602–1615.e9. doi: 10.1016/j.chembiol.2021.05.009 (PMC8610377; doi:10.1016/j.chembiol.2021.05.009)
Supplement: Table S3. List of proteins identified by mass spectrometry from 9J10, 1O23, 2E21, and 12C3 excised bands, related to Figure 2 [file mmc2.xlsx]

## Sheet: Table S3
Peptide	Protein name	Gene name	emPAI
9J10	14-3-3 protein theta	YWHAQ	112.62
	14-3-3 protein epsilon	YWHAE	108.94
	14-3-3 protein zeta/delta	YWHAZ	98.46
	14-3-3 protein beta/alpha	YWHAB	47.07
	14-3-3 protein eta	YWHAH	45.65
	14-3-3 protein gamma	YWHAG	38.47
	14-3-3 protein sigma	SFN	34.79
	Tropomyosin 4	TPM4	18.77
	Tropomyosin 1	TPM1	9.28
	Histone H4	HIST1H4A	4.19
	Heat shock 70 kDa protein 1B	HSPA1B	2.64
	Protein S100-A8	S100A8	2.61
	Elongation factor 1-beta	EEF1B2	1.59
	40S ribosomal protein S3	RPS3	1.54
	Actin beta	ACTB	1.48
	Dermcidin	DCD	1.26
	Protein S100-A7	S100A7	1.24
	Immunoglobulin heavy constant gamma 1	IGHG1	0.79
	Glyceraldehyde-3-phosphate dehydrogenase	GAPDH	0.48
	Breast cancer type 1 susceptibility protein	BRCA1	0.47
	Tubulin alpha 1C	TUBA1C	0.47
	Heat shock protein 90 beta	HSP90AB1	0.41
	Heat shock protein 90 alpha	HSP90AA1	0.4
	Eukaryotic translation initiation factor 4E	EIF4E	0.39
	Elongation factor 1-alpha 1	EEF1A1	0.35
	Keratinocyte proline-rich protein	KPRP	0.15
	ell surface glycoprotein MUC18	MCAM	0.14
	Desmoplakin	DSP	0.09
	Filaggrin-2	FLG2	0.04
	Hornerin	HRNR	0.03
	Plectin	PLEC	0.02
	Filaggrin	FLG	0.02
1O23	Protein name	Gene name	emPAI
	Histone H4	HIST1H4A	2.44
	Dermcidin	DCD	2.4
	Arp2/3 complex 34 kDa subunit	ARPC2	1.51
	Actin, cytoplasmic 1	ACTB	1.48
	Polyubiquitin-B (Fragment)	UBB	1.44
	Vimentin	VIM	1.43
	Glyceraldehyde-3-phosphate dehydrogenase	GAPDH	1.34
	Prelamin-A/C	LMNA	1.17
	Prolactin-inducible protein	PIP	0.75
	ATP synthase subunit alpha, mitochondrial	ATP5F1A	0.75
	ATP synthase subunit beta (Fragment)	ATP5F1B	0.65
	Tubulin beta chain	TUBB	0.64
	L-lactate dehydrogenase A chain	LDHA	0.47
	Putative elongation factor 1-alpha-like 3	EEF1A1P5	0.46
	Glutamine--tRNA ligase	QARS	0.46
	Putative annexin A2-like protein	ANXA2P2	0.44
	Tubulin alpha chain	TUBA1C	0.39
	Alpha-enolase	ENO1	0.35
	ATPase family AAA domain-containing protein 3A (Fragment)	ATAD3A	0.34
	Heat shock cognate 71 kDa protein	HSPA8	0.32
	Pyruvate kinase (Fragment)	PKM	0.31
	Sodium/potassium-transporting ATPase subunit alpha-3	ATP1A3	0.24
	Endoplasmic reticulum chaperone BiP	HSPA5	0.22
	Neural Wiskott-Aldrich syndrome protein	WASL	0.19
	Sodium/potassium-transporting ATPase subunit alpha-4	ATP1A4	0.18
	Hornerin	HRNR	0.11
	TOX high mobility group box family member 2	TOX2	0.1
	Keratinocyte proline-rich protein	KPRP	0.07
	Sarcoplasmic/endoplasmic reticulum calcium ATPase 2 (Fragment)	ATP2A2	0.05
	Filaggrin-2	FLG2	0.04
	Isoform DPII of Desmoplakin	DSP	0.04
2E21	Protein name	Gene name	emPAI
	Histone H4	HIST1H4A	2.45
	Actin, cytoplasmic 1	ACTB	1.48
	Peroxiredoxin-1	PRDX1	1.38
	Prelamin-A/C	LMNA	1.31
	Dermcidin	DCD	1.27
	HCG1745306, isoform CRA_a	HBA2	1.18
	Peptidyl-prolyl cis-trans isomerase	PPIA	1.04
	Vimentin	VIM	0.87
	Heat shock cognate 71 kDa protein	HSPA8	0.74
	ATP synthase subunit beta (Fragment)	ATP5F1B	0.65
	Tubulin beta chain	TUBB	0.64
	Alpha-enolase	ENO1	0.5
	ATP synthase subunit alpha, mitochondrial	ATP5F1A	0.49
	Trypsin-1	PRSS1	0.39
	Glutamine--tRNA ligase	QARS	0.38
	Nucleolin	NCL	0.37
	Putative elongation factor 1-alpha-like 3	EEF1A1P5	0.33
	TOX high mobility group box family member 2	TOX2	0.2
	Neural Wiskott-Aldrich syndrome protein	WASL	0.19
	60 kDa heat shock protein, mitochondrial	HSPD1	0.17
	Actin-related protein 2/3 complex subunit 2	ARPC2	0.15
	Lysine--tRNA ligase	KARS	0.15
	Protein ARPC4-TTLL3	ARPC4-TTLL3	0.14
	Pyruvate kinase (Fragment)	PKM	0.09
	Endoplasmin	HSP90B1	0.05
12C3	Protein name	Gene name	emPAI
	Protein S100-A8	S100A8	12.06
	Tropomyosin alpha-3 chain	TPM3	9.12
	Protein S100-A9	S100A9	7.25
	14-3-3 protein eta	YWHAH	5.28
	14-3-3 protein sigma	SFN	4.49
	14-3-3 protein theta	YWHAQ	4.42
	14-3-3 protein beta/alpha	YWHAB	4.39
	14-3-3 protein gamma	YWHAG	4.32
	Tropomyosin alpha-4 chain	TPM4	4.25
	Tropomyosin 1 (Alpha),	TPM1	4.22
	Histone H4	HIST1H4A	4.19
	Complement component 1 Q subcomponent-binding protein, mitochondrial	C1QBP	3.47
	14-3-3 protein zeta/delta	YWHAZ	2.91
	Caspase-14	CASP14	2.28
	Actin, cytoplasmic 1	ACTB	2.1
	Glyceraldehyde-3-phosphate dehydrogenase	GAPDH	1.51
	Prolactin-inducible protein	PIP	1.31
	Dermcidin	DCD	1.26
	Protein S100-A7	S100A7	1.24
	Histone H2B type 1-J	HIST1H2BJ	0.97
	Proteasome subunit alpha type-7	PSMA7	0.97
	Keratinocyte proline-rich protein	KPRP	0.9
	ATP synthase subunit alpha, mitochondrial	ATP5F1A	0.89
	Vimentin	VIM	0.86
	Skin-specific protein 32	XP32	0.65
	ATP synthase subunit beta (Fragment)	ATP5F1B	0.65
	Annexin (Fragment)	ANXA2	0.62
	Heat shock protein beta-1	HSPB1	0.58
	Cathepsin D	CTSD	0.54
	Junction plakoglobin	JUP	0.5
	STAM-binding protein	STAMBP	0.47
	Putative elongation factor 1-alpha-like 3	EEF1A1P5	0.46
	Desmoglein-1	DSG1	0.4
	Proteasome subunit alpha type-3	PSMA3	0.39
	Protein-glutamine gamma-glutamyltransferase K	TGM1	0.37
	Protein-glutamine gamma-glutamyltransferase E	TGM3	0.36
	Tubulin beta chain	TUBB	0.35
	Sodium/potassium-transporting ATPase subunit alpha-3	ATP1A3	0.28
	Sarcoplasmic/endoplasmic reticulum calcium ATPase 2 (Fragment)	ATP2A2	0.26
	Serpin B3	SERPINB3	0.24
	Heat shock cognate 71 kDa protein	HSPA8	0.23
	Desmoplakin	DSP	0.19
	Sodium/potassium-transporting ATPase subunit alpha-4	ATP1A4	0.18
	Triosephosphate isomerase	TPI1	0.17
	Desmocollin-1	DSC1	0.15
	Filaggrin-2	FLG2	0.14
	Plakophilin-1	PKP1	0.12
	Serpin B12	SERPINB12	0.11
	Transcriptional adapter 2-beta	TADA2B	0.1
	Hornerin	HRNR	0.05
	Protein transport protein sec16	SEC16A	0.04
	Plectin	PLEC	0.02
