# Supplementary material for: Target identification for small-molecule discovery in the FOXO3a tumor-suppressor pathway using a biodiverse peptide library
Source: Cell Chem Biol. 2021 Nov 18;28(11):1602–1615.e9. doi: 10.1016/j.chembiol.2021.05.009 (PMC8610377; doi:10.1016/j.chembiol.2021.05.009)
Supplement: Data S1. Differentially expressed gene lists from transcriptome sequencing, related to Figure 4 — Pairwise comparisons of gene expression levels for FOXO3a-AAA relative to GFP, 9J10WT relative to 9J10AMut and for 9J10AMut relative to empty vector (EV). Only changes with an adjusted p value of less than 0.05 were included. 9J10 regulated genes are those with differential expression in 9J10WT relative to 9J10AMut but excluding those also regulated by 9J10AMut relative to EV. FOXO3a-regulated genes are those with differential expression in FOXO3a-AAA relative to GFP only. [file mmc3.xlsx]

## Sheet: FOXO3a-AAA vs GFP
Gene ID	log2FoldChange	padj	Gene name
ENSG00000165507	7.15645	5.04243e-210	DEPP1
ENSG00000285336	6.98365	2.15637e-11	AC108734.4
ENSG00000205221	6.52763	1.00238e-08	VIT
ENSG00000242068	6.52541	1.15937e-09	AC108734.3
ENSG00000185736	5.99948	3.06178e-10	ADARB2
ENSG00000162618	5.93993	7.43094e-07	ADGRL4
ENSG00000260519	5.84442	1.69673e-09	AC096734.2
ENSG00000187855	5.60903	1.56279e-25	ASCL4
ENSG00000141338	5.55976	2.03307e-13	ABCA8
ENSG00000228598	5.50373	4.80336e-05	MACC1-AS1
ENSG00000221858	5.42589	9.03824e-05	OR2A12
ENSG00000257398	5.31895	6.79903e-06	AC126177.4
ENSG00000011465	5.31373	4.5979e-10	DCN
ENSG00000229951	5.28458	3.04849e-10	FLJ31356
ENSG00000189058	5.27336	6.30109e-08	APOD
ENSG00000260792	5.25296	7.95173e-05	LINC02280
ENSG00000164283	5.24233	1.06567e-13	ESM1
ENSG00000260573	5.22807	2.62269e-05	AC007493.1
ENSG00000145526	5.22732	3.35116e-07	CDH18
ENSG00000223783	5.12261	1.24219e-05	LINC01983
ENSG00000162426	5.09093	1.8014e-17	SLC45A1
ENSG00000125999	5.08133	4.87309e-10	BPIFB1
ENSG00000203730	4.98284	0.000285021	TEDDM1
ENSG00000179270	4.92982	8.39458e-05	PCARE
ENSG00000118689	4.91957	1.34532e-94	FOXO3
ENSG00000267055	4.87539	0.000173054	AC007001.1
ENSG00000060718	4.86125	0.000126684	COL11A1
ENSG00000163618	4.7737	3.68378e-06	CADPS
ENSG00000198865	4.65156	6.9392e-06	CCDC152
ENSG00000183035	4.59421	0.00140317	CYLC1
ENSG00000285749	4.50957	0.00439658	AC097636.1
ENSG00000233038	4.50436	0.00141466	AC011899.2
ENSG00000232517	4.48903	0.00415376	AC112198.2
ENSG00000277734	4.45725	0.000522426	TRAC
ENSG00000204581	4.4473	0.0011821	ACOXL-AS1
ENSG00000267774	4.44094	0.00133814	AC010776.2
ENSG00000261713	4.40767	0.00842653	SSTR5-AS1
ENSG00000112038	4.39986	0.000114479	OPRM1
ENSG00000257991	4.39985	0.00341659	AC089984.3
ENSG00000225530	4.39593	0.0136082	SP3P
ENSG00000230533	4.3221	0.000201116	AL356234.2
ENSG00000251216	4.31618	0.000199362	AC106895.2
ENSG00000135697	4.24231	1.40438e-15	BCO1
ENSG00000184564	4.20058	4.28086e-38	SLITRK6
ENSG00000155324	4.19862	4.60217e-06	GRAMD2B
ENSG00000262406	4.04325	0.00377232	MMP12
ENSG00000134853	4.00837	6.95666e-69	PDGFRA
ENSG00000187621	3.98552	0.00995583	TCL6
ENSG00000250415	3.92876	5.42158e-07	AC022113.2
ENSG00000250722	3.89149	8.84638e-153	SELENOP
ENSG00000285588	3.88438	0.0117456	AL160254.1
ENSG00000174125	3.878	1.52305e-06	TLR1
ENSG00000223956	3.85899	2.41617e-07	LINC01767
ENSG00000134365	3.80496	0.00372272	CFHR4
ENSG00000263368	3.79261	0.00971878	AC069366.1
ENSG00000177354	3.76854	0.00688182	C10orf71
ENSG00000134463	3.73641	0.00755706	ECHDC3
ENSG00000121858	3.67809	7.26178e-08	TNFSF10
ENSG00000234323	3.67567	0.0148236	LINC01505
ENSG00000211695	3.59872	0.00169345	TRGV9
ENSG00000257443	3.57196	0.0100619	AC068305.2
ENSG00000260979	3.56075	0.00883949	AC022167.3
ENSG00000043462	3.5249	0.00884898	LCP2
ENSG00000272734	3.50614	0.0141741	ADIRF-AS1
ENSG00000183690	3.504	3.76715e-07	EFHC2
ENSG00000256658	3.50373	0.0173605	AC008115.1
ENSG00000149305	3.49154	0.00348558	HTR3B
ENSG00000259134	3.48132	0.022244	LINC00924
ENSG00000285586	3.48061	0.010215	AL132875.3
ENSG00000206791	3.43599	0.000903707	RNU1-129P
ENSG00000229390	3.40718	0.000618082	MICD
ENSG00000162009	3.40549	0.0026801	SSTR5
ENSG00000245552	3.31801	5.40495e-84	AP000787.1
ENSG00000156414	3.31691	0.00340688	TDRD9
ENSG00000260192	3.31291	0.0284941	LINC02240
ENSG00000204740	3.26865	0.0049594	MALRD1
ENSG00000118407	3.21826	2.21429e-27	FILIP1
ENSG00000135218	3.21632	1.30273e-05	CD36
ENSG00000226015	3.20297	1.13687e-18	CCT8P1
ENSG00000236643	3.19221	5.94546e-18	AL354928.1
ENSG00000258743	3.16794	0.0330029	LINC02301
ENSG00000094963	3.13677	0.0326635	FMO2
ENSG00000233523	3.12065	6.91946e-10	PHBP5
ENSG00000227175	3.11745	0.00557127	AL590677.1
ENSG00000249965	3.07302	0.0132702	CDC42P4
ENSG00000134760	3.0482	0.0442719	DSG1
ENSG00000152779	3.04747	0.000126304	SLC16A12
ENSG00000228044	3.04575	0.0450571	AL160408.1
ENSG00000153233	3.00132	0.010741	PTPRR
ENSG00000075426	2.97332	4.6545e-31	FOSL2
ENSG00000254099	2.97057	0.023942	AC005740.3
ENSG00000280441	2.96727	0.00994042	FP236383.1
ENSG00000278996	2.95945	0.0376961	FP671120.1
ENSG00000170962	2.94843	0.00743263	PDGFD
ENSG00000127324	2.94265	0.00833896	TSPAN8
ENSG00000165029	2.93587	1.33219e-100	ABCA1
ENSG00000226756	2.91596	5.12111e-06	AC007365.1
ENSG00000182050	2.90416	0.000286679	MGAT4C
ENSG00000110002	2.89779	1.72999e-35	VWA5A
ENSG00000228554	2.8866	0.015957	AC004837.2
ENSG00000103313	2.87339	9.13307e-08	MEFV
ENSG00000260989	2.86934	1.66538e-08	AL133297.2
ENSG00000175967	2.86355	2.94753e-05	FLJ34503
ENSG00000180875	2.85889	2.11492e-26	GREM2
ENSG00000091181	2.85378	0.000662512	IL5RA
ENSG00000257392	2.85037	0.0192999	AC126177.3
ENSG00000174156	2.84943	0.00322058	GSTA3
ENSG00000213809	2.84569	0.00355725	KLRK1
ENSG00000254966	2.84441	1.85235e-06	AC103974.1
ENSG00000256948	2.82636	0.0193888	AC026369.3
ENSG00000188958	2.82583	1.97691e-05	UTS2B
ENSG00000112280	2.82405	0.000262067	COL9A1
ENSG00000187026	2.81944	0.0291291	KRTAP21-2
ENSG00000170271	2.81644	2.01786e-157	FAXDC2
ENSG00000104760	2.8142	0.00561841	FGL1
ENSG00000285938	2.79251	1.92479e-09	AC072022.2
ENSG00000184351	2.76182	2.65723e-12	KRTAP19-1
ENSG00000244265	2.74641	0.00942202	SIAH2-AS1
ENSG00000004799	2.7422	8.89608e-48	PDK4
ENSG00000239521	2.73721	9.3371e-110	CASTOR3
ENSG00000218823	2.73581	0.0208676	PAPOLB
ENSG00000084453	2.72288	0.0283718	SLCO1A2
ENSG00000188641	2.71727	2.17708e-10	DPYD
ENSG00000090238	2.70919	7.90265e-32	YPEL3
ENSG00000165092	2.69347	2.35073e-12	ALDH1A1
ENSG00000196139	2.68267	3.87167e-12	AKR1C3
ENSG00000100100	2.68051	1.95496e-109	PIK3IP1
ENSG00000278022	2.66696	1.64599e-06	AC118658.1
ENSG00000257696	2.66496	0.00540785	AC010203.2
ENSG00000172260	2.6547	1.46016e-05	NEGR1
ENSG00000213413	2.64505	7.53865e-12	PVRIG
ENSG00000113916	2.63684	2.82503e-64	BCL6
ENSG00000225087	2.63622	0.0187359	AL583808.1
ENSG00000238057	2.63049	0.00664919	ZEB2-AS1
ENSG00000231943	2.62182	0.0281252	PGM5P4-AS1
ENSG00000259118	2.6077	0.0143522	AL139022.1
ENSG00000131831	2.606	1.61268e-31	RAI2
ENSG00000270409	2.59072	0.0438681	AC090950.1
ENSG00000173714	2.58998	2.10985e-07	WFIKKN2
ENSG00000180061	2.58676	0.0178385	TMEM150B
ENSG00000231170	2.56617	0.00221297	AC002451.1
ENSG00000254484	2.55981	0.0400667	AP002336.1
ENSG00000224063	2.54972	0.00786566	AC007319.1
ENSG00000132554	2.53872	0.0254734	RGS22
ENSG00000257052	2.53821	2.95731e-12	AP003721.4
ENSG00000154175	2.52298	5.16546e-11	ABI3BP
ENSG00000261462	2.52189	1.5301e-06	AC004023.1
ENSG00000164938	2.51795	1.38116e-105	TP53INP1
ENSG00000126561	2.51408	0.00349558	STAT5A
ENSG00000185681	2.50857	1.08696e-06	MORN5
ENSG00000130988	2.5083	0.00188441	RGN
ENSG00000189223	2.50669	0.00295581	PAX8-AS1
ENSG00000156804	2.50343	2.73872e-60	FBXO32
ENSG00000240445	2.50187	3.66836e-19	FOXO3B
ENSG00000282988	2.486	0.0272274	AL031777.3
ENSG00000138653	2.45959	1.13321e-20	NDST4
ENSG00000164509	2.45681	0.0211659	IL31RA
ENSG00000154556	2.45471	0.0084343	SORBS2
ENSG00000273443	2.43565	0.00039977	AL645608.8
ENSG00000006468	2.42334	1.3897e-30	ETV1
ENSG00000089041	2.42173	0.000262187	P2RX7
ENSG00000198691	2.41691	0.00994042	ABCA4
ENSG00000248329	2.41523	0.0236143	APELA
ENSG00000070915	2.41368	0.0173617	SLC12A3
ENSG00000197301	2.39146	0.0148487	AC090673.1
ENSG00000225422	2.38764	0.0351999	RBMS1P1
ENSG00000255008	2.38493	0.000236404	AP000442.1
ENSG00000102359	2.38123	1.23192e-09	SRPX2
ENSG00000132357	2.37681	1.1505e-20	CARD6
ENSG00000198774	2.37057	9.02679e-17	RASSF9
ENSG00000173212	2.3647	2.14876e-16	MAB21L3
ENSG00000185950	2.36122	1.68224e-58	IRS2
ENSG00000133477	2.35781	0.00233146	FAM83F
ENSG00000232682	2.34576	0.000433355	AL592430.1
ENSG00000120156	2.34343	0.0366551	TEK
ENSG00000224977	2.32435	0.00826627	AL121983.1
ENSG00000188626	2.31668	3.34819e-08	GOLGA8M
ENSG00000259424	2.31211	4.25648e-12	IRAIN
ENSG00000265817	2.30907	2.23319e-05	FSBP
ENSG00000277693	2.30858	1.76322e-09	AP003900.1
ENSG00000112175	2.30556	1.51096e-08	BMP5
ENSG00000066923	2.30287	8.32699e-39	STAG3
ENSG00000235772	2.30276	0.0117419	AP001625.2
ENSG00000255867	2.29307	0.012896	DENND5B-AS1
ENSG00000271707	2.29027	0.03765	ATP1B3P1
ENSG00000259924	2.28496	0.0446311	AC011939.1
ENSG00000270562	2.27524	6.71699e-13	AC097634.1
ENSG00000272610	2.26421	0.0169209	MAGI1-IT1
ENSG00000275714	2.26111	0.00788167	HIST1H3A
ENSG00000267530	2.25807	0.0427994	LINC01836
ENSG00000280414	2.25399	2.2161e-07	AC018470.1
ENSG00000217275	2.2508	0.0385751	AL031777.1
ENSG00000153253	2.24358	2.7046e-06	SCN3A
ENSG00000253661	2.24002	1.57264e-12	ZFHX4-AS1
ENSG00000106034	2.23424	6.32633e-08	CPED1
ENSG00000146006	2.22984	3.76943e-22	LRRTM2
ENSG00000152689	2.21699	2.18685e-17	RASGRP3
ENSG00000274070	2.2164	4.97743e-50	CASTOR2
ENSG00000168658	2.21215	0.0389073	VWA3B
ENSG00000253736	2.20241	0.00147274	AC022217.3
ENSG00000151117	2.2013	2.97755e-37	TMEM86A
ENSG00000131781	2.19957	1.0118e-46	FMO5
ENSG00000258819	2.18539	0.0255335	LINC02289
ENSG00000166046	2.16806	5.37887e-52	TCP11L2
ENSG00000198075	2.16636	3.0633e-30	SULT1C4
ENSG00000244414	2.16177	0.00020724	CFHR1
ENSG00000237773	2.15627	0.0287201	AC073332.1
ENSG00000248916	2.14609	0.00991757	NUP210P3
ENSG00000238099	2.14253	3.89835e-05	LINC01625
ENSG00000272267	2.12435	9.2956e-06	AC021242.3
ENSG00000227630	2.12344	0.0179044	LINC01132
ENSG00000198223	2.12248	1.63453e-05	CSF2RA
ENSG00000146233	2.12235	6.16081e-44	CYP39A1
ENSG00000104081	2.12119	1.06027e-78	BMF
ENSG00000119917	2.12097	4.55421e-11	IFIT3
ENSG00000012822	2.11809	2.14618e-57	CALCOCO1
ENSG00000146411	2.11318	2.11997e-18	SLC2A12
ENSG00000279330	2.11159	0.000255529	AJ003147.3
ENSG00000197479	2.11149	0.00162343	PCDHB11
ENSG00000276406	2.1076	0.0280942	AC015726.2
ENSG00000267521	2.09842	0.0047455	AC016168.1
ENSG00000177337	2.09829	5.04198e-07	DLGAP1-AS1
ENSG00000065361	2.09801	3.0741e-44	ERBB3
ENSG00000114626	2.07987	1.86478e-45	ABTB1
ENSG00000279204	2.07501	0.0432755	AC134043.2
ENSG00000235781	2.07492	0.000121377	LINC02569
ENSG00000164342	2.06807	4.79896e-06	TLR3
ENSG00000003436	2.06509	3.74663e-42	TFPI
ENSG00000177340	2.06107	0.00155265	FLJ13224
ENSG00000261970	2.05698	0.0268211	AL391840.1
ENSG00000177103	2.05669	0.00038489	DSCAML1
ENSG00000271133	2.05376	4.49949e-05	AC004130.1
ENSG00000279317	2.04951	0.000114367	AC006994.2
ENSG00000099812	2.04348	0.000113103	MISP
ENSG00000040731	2.04305	2.34468e-05	CDH10
ENSG00000257951	2.04111	1.19979e-06	AC126177.6
ENSG00000249274	2.02333	0.00610275	PDLIM1P4
ENSG00000272668	2.01814	0.000157126	AL590560.1
ENSG00000005108	2.01625	7.60679e-17	THSD7A
ENSG00000227038	2.01368	0.0166524	GTF2IP7
ENSG00000164442	2.00908	5.31646e-62	CITED2
ENSG00000150275	2.00025	0.00169987	PCDH15
ENSG00000253227	2.00011	0.0449319	AC090192.2
ENSG00000150347	1.99877	1.02624e-19	ARID5B
ENSG00000253302	1.99805	0.0494638	STAU2-AS1
ENSG00000168843	1.98743	0.0157209	FSTL5
ENSG00000205413	1.98722	1.49228e-23	SAMD9
ENSG00000245648	1.98467	5.90727e-20	AC022075.1
ENSG00000138670	1.97033	2.6166e-28	RASGEF1B
ENSG00000248283	1.97028	0.0462042	CCNL2P1
ENSG00000233862	1.97013	0.000583215	AC016907.2
ENSG00000164440	1.96869	4.71223e-16	TXLNB
ENSG00000114861	1.95115	5.40649e-77	FOXP1
ENSG00000244471	1.94752	2.07464e-05	AL137058.1
ENSG00000200356	1.94386	0.0230217	RNU6-833P
ENSG00000273108	1.93541	0.0320806	AL121929.2
ENSG00000265996	1.93231	5.39534e-06	MIR3671
ENSG00000139132	1.92774	1.11599e-09	FGD4
ENSG00000250423	1.9217	0.0210567	KIAA1210
ENSG00000265342	1.90521	0.00182272	AC011933.3
ENSG00000233369	1.90181	3.43905e-65	GTF2IP4
ENSG00000120457	1.89958	0.0083105	KCNJ5
ENSG00000166670	1.89399	0.0394066	MMP10
ENSG00000272695	1.89036	0.00566471	GAS6-DT
ENSG00000167601	1.88897	2.48576e-07	AXL
ENSG00000237169	1.87653	0.00427788	RPL12P27
ENSG00000257526	1.8727	0.00223364	AC107032.2
ENSG00000185610	1.86665	8.01125e-07	DBX2
ENSG00000283156	1.86541	0.00296021	AC068620.3
ENSG00000260876	1.86	0.00370662	LINC01229
ENSG00000280184	1.85703	1.34003e-05	AL023806.3
ENSG00000228983	1.85618	0.0276315	SLC47A1P1
ENSG00000231355	1.85249	0.0252116	AP000302.1
ENSG00000246214	1.8488	0.00233712	AC022113.1
ENSG00000095713	1.8453	1.01556e-18	CRTAC1
ENSG00000166148	1.84414	4.03474e-08	AVPR1A
ENSG00000100290	1.84276	5.9998e-07	BIK
ENSG00000233411	1.83959	0.0240612	AL359962.1
ENSG00000147246	1.83703	3.36145e-08	HTR2C
ENSG00000164330	1.83678	1.55183e-25	EBF1
ENSG00000196796	1.83406	0.0401886	NPIPB10P
ENSG00000239473	1.83249	0.0343675	RPL7P38
ENSG00000170935	1.82669	0.0314443	NCBP2L
ENSG00000226828	1.82293	5.94889e-07	AL591885.1
ENSG00000196096	1.82194	0.000204182	AC079610.1
ENSG00000154262	1.81924	0.030659	ABCA6
ENSG00000225039	1.81908	0.00113135	LINC01058
ENSG00000213222	1.81466	3.44371e-17	AC093724.1
ENSG00000271730	1.81086	0.0158249	AL390208.1
ENSG00000250075	1.81073	9.82188e-05	AC104806.2
ENSG00000180525	1.8087	3.42574e-06	PRR26
ENSG00000245904	1.80833	3.12021e-08	AC025164.1
ENSG00000149212	1.8075	7.36664e-53	SESN3
ENSG00000084734	1.80407	0.0241283	GCKR
ENSG00000123700	1.79887	1.9368e-07	KCNJ2
ENSG00000234537	1.79855	0.00324115	AL354751.1
ENSG00000280304	1.79459	4.85113e-06	AC104260.2
ENSG00000185432	1.79247	5.17595e-36	METTL7A
ENSG00000225094	1.79047	0.00787924	SETP20
ENSG00000241735	1.78917	0.00628737	FABP5P3
ENSG00000274750	1.78704	7.07915e-07	HIST1H3E
ENSG00000227755	1.78387	0.03528	AP000344.1
ENSG00000182257	1.77727	0.00133717	PRR34
ENSG00000083223	1.77703	5.23276e-67	TUT7
ENSG00000254718	1.7742	4.29812e-05	AL157756.1
ENSG00000259856	1.77081	0.0385901	RAB43P1
ENSG00000162745	1.7684	4.52171e-21	OLFML2B
ENSG00000273062	1.76696	1.06999e-06	AL449106.1
ENSG00000124827	1.76078	0.0119958	GCM2
ENSG00000177191	1.75871	0.000200517	B3GNT8
ENSG00000206895	1.75861	0.0321352	RF00019
ENSG00000111262	1.75519	1.1368e-21	KCNA1
ENSG00000230316	1.7528	0.0244153	FEZF1-AS1
ENSG00000262001	1.75271	0.0014599	DLGAP1-AS2
ENSG00000236548	1.74466	1.17803e-05	RNF217-AS1
ENSG00000160111	1.7444	2.0495e-12	CPAMD8
ENSG00000228407	1.73932	0.035848	AL139156.2
ENSG00000256037	1.73521	0.0242638	MRPL40P1
ENSG00000285492	1.73516	0.0202425	AL356417.3
ENSG00000242960	1.72716	0.00826627	FTH1P23
ENSG00000173068	1.72273	2.96322e-40	BNC2
ENSG00000140443	1.72161	3.18562e-96	IGF1R
ENSG00000149131	1.71353	1.49035e-16	SERPING1
ENSG00000269887	1.7102	6.58395e-05	AL391001.1
ENSG00000196747	1.70681	3.56095e-07	HIST1H2AI
ENSG00000280378	1.70255	0.00967518	AL353898.3
ENSG00000157653	1.70214	1.84434e-06	C9orf43
ENSG00000224157	1.70198	0.00210832	HCG14
ENSG00000176771	1.70048	5.92174e-12	NCKAP5
ENSG00000239462	1.69825	0.00484942	AC091212.1
ENSG00000182575	1.69805	1.99274e-16	NXPH3
ENSG00000259475	1.69536	0.0395316	AC036108.1
ENSG00000261056	1.68935	0.016929	AC079416.1
ENSG00000278934	1.68374	0.00699691	AC117489.1
ENSG00000225506	1.67972	0.00113446	CYP4A22-AS1
ENSG00000134215	1.67943	3.57672e-28	VAV3
ENSG00000217325	1.67584	0.0234259	PRELID1P1
ENSG00000164418	1.67448	0.0170187	GRIK2
ENSG00000008118	1.67369	2.236e-05	CAMK1G
ENSG00000162461	1.6724	0.000827091	SLC25A34
ENSG00000118523	1.66877	7.59172e-10	CTGF
ENSG00000271127	1.66784	5.40839e-08	AP000526.1
ENSG00000241549	1.66699	0.0264477	GUSBP2
ENSG00000232300	1.66349	0.0211325	FAM215B
ENSG00000259577	1.65813	0.00363693	CERNA1
ENSG00000182732	1.65665	0.0125201	RGS6
ENSG00000014257	1.65569	1.01711e-06	ACPP
ENSG00000230832	1.6554	6.79836e-05	AC241584.1
ENSG00000204475	1.65144	0.0248392	NCR3
ENSG00000260360	1.65067	0.0387778	AL353708.1
ENSG00000124406	1.64764	3.04735e-74	ATP8A1
ENSG00000197927	1.64529	2.65227e-21	C2orf27A
ENSG00000229111	1.64389	0.00340688	MED4-AS1
ENSG00000228360	1.64208	0.00951251	AC009220.1
ENSG00000261168	1.63728	6.40199e-09	AL592424.1
ENSG00000229021	1.63708	0.00466086	AL450992.1
ENSG00000184730	1.6343	0.00165424	APOBR
ENSG00000196159	1.63213	2.16148e-25	FAT4
ENSG00000165861	1.62873	4.02278e-26	ZFYVE1
ENSG00000277561	1.62564	0.030439	GOLGA8IP
ENSG00000275560	1.62141	4.02425e-06	AC008115.3
ENSG00000204709	1.61644	0.0108039	LINC01556
ENSG00000112246	1.61434	5.21818e-22	SIM1
ENSG00000067798	1.60387	0.00729232	NAV3
ENSG00000196990	1.60048	0.010351	FAM163B
ENSG00000239697	1.59652	0.0312667	TNFSF12
ENSG00000248719	1.59469	0.00959221	AC021127.1
ENSG00000162777	1.59429	0.0377418	DENND2D
ENSG00000248746	1.59414	0.0366029	ACTN3
ENSG00000165899	1.59143	0.0309903	OTOGL
ENSG00000260911	1.58781	0.0151442	AC135050.3
ENSG00000124343	1.57681	0.0451079	XG
ENSG00000165072	1.57501	0.0426975	MAMDC2
ENSG00000180769	1.57377	1.53818e-15	WDFY3-AS2
ENSG00000004848	1.57279	0.0483973	ARX
ENSG00000105650	1.57208	0.013239	PDE4C
ENSG00000278828	1.56987	4.1999e-10	HIST1H3H
ENSG00000248323	1.56898	0.046559	LUCAT1
ENSG00000219700	1.5611	0.0146725	PTCHD3P3
ENSG00000246774	1.55304	0.00885073	ZCCHC23
ENSG00000272717	1.5527	1.59487e-06	AC112236.2
ENSG00000234928	1.55263	0.000767435	LINC01659
ENSG00000120251	1.55136	0.0102516	GRIA2
ENSG00000268628	1.54838	0.0184017	AL121761.1
ENSG00000255282	1.54749	0.0325233	WTAPP1
ENSG00000104432	1.54274	0.0264001	IL7
ENSG00000261054	1.54025	0.0206718	AC036108.2
ENSG00000171368	1.53924	9.88287e-40	TPPP
ENSG00000260220	1.53858	0.0453824	CCDC187
ENSG00000273382	1.53425	2.22162e-14	AL356488.3
ENSG00000114796	1.5326	6.50615e-39	KLHL24
ENSG00000269901	1.52955	0.0379472	AC010531.5
ENSG00000179397	1.52396	1.15733e-19	CATSPERE
ENSG00000174130	1.52361	3.14788e-10	TLR6
ENSG00000111077	1.5235	1.17794e-25	TNS2
ENSG00000249307	1.52155	0.0240236	LINC01088
ENSG00000138379	1.52152	0.00442463	MSTN
ENSG00000234828	1.52069	0.000278232	IQCM
ENSG00000279926	1.52066	0.00162372	AL138831.3
ENSG00000092068	1.51968	2.74035e-36	SLC7A8
ENSG00000249006	1.51874	0.0328592	AL136360.1
ENSG00000154263	1.51857	3.99753e-05	ABCA10
ENSG00000254231	1.51517	0.000978112	AC103760.1
ENSG00000285587	1.51493	8.65739e-05	AC012470.1
ENSG00000184226	1.50846	2.71454e-43	PCDH9
ENSG00000166960	1.50599	0.00341219	CCDC178
ENSG00000254941	1.5059	0.00162336	AP000866.4
ENSG00000104313	1.5052	1.19901e-19	EYA1
ENSG00000178033	1.50208	0.000109609	CALHM5
ENSG00000138823	1.49999	5.19164e-07	MTTP
ENSG00000168772	1.49839	7.51789e-32	CXXC4
ENSG00000168679	1.49801	4.18018e-14	SLC16A4
ENSG00000231652	1.49469	0.000913739	AL590428.1
ENSG00000047346	1.4931	2.62443e-24	FAM214A
ENSG00000274292	1.4913	0.0200559	AC084018.2
ENSG00000231367	1.49074	0.0299984	AC011247.1
ENSG00000175482	1.48963	8.46256e-07	POLD4
ENSG00000164161	1.48847	2.12743e-15	HHIP
ENSG00000241163	1.48644	0.000198311	LINC00877
ENSG00000250645	1.4863	3.08403e-08	AC010442.2
ENSG00000168916	1.48625	6.96038e-26	ZNF608
ENSG00000237863	1.48337	2.45204e-37	AL035425.1
ENSG00000285665	1.48262	0.0392826	AL031274.1
ENSG00000232775	1.47975	7.71555e-08	BMS1P22
ENSG00000272872	1.47504	2.29338e-39	AP000525.1
ENSG00000118496	1.47323	4.10306e-27	FBXO30
ENSG00000217801	1.47115	4.70738e-10	AL390719.1
ENSG00000278867	1.47024	0.000121759	AC090616.6
ENSG00000249476	1.46602	0.0012198	AC008467.1
ENSG00000176927	1.46253	9.49825e-06	EFCAB5
ENSG00000168589	1.46251	0.000623167	DYNLRB2
ENSG00000117595	1.46195	0.000163014	IRF6
ENSG00000277214	1.45963	0.000181485	AC009159.2
ENSG00000248441	1.45825	8.50028e-10	LINC01197
ENSG00000271155	1.45607	0.0199017	AL161729.1
ENSG00000166924	1.45578	3.34188e-10	NYAP1
ENSG00000139714	1.45395	1.58142e-06	MORN3
ENSG00000101812	1.45247	0.0388684	H2BFM
ENSG00000057657	1.45155	0.00117025	PRDM1
ENSG00000230185	1.44826	2.94435e-06	C9orf147
ENSG00000138347	1.44652	0.0281139	MYPN
ENSG00000261202	1.44647	0.00266893	Z83847.1
ENSG00000203523	1.44491	0.00646386	TAS2R2P
ENSG00000243244	1.44371	9.61445e-44	STON1
ENSG00000154736	1.44251	0.00205763	ADAMTS5
ENSG00000111961	1.4414	5.2773e-22	SASH1
ENSG00000197872	1.44063	1.04876e-08	FAM49A
ENSG00000267340	1.43576	0.000337543	AC060780.2
ENSG00000263515	1.43424	0.000463988	MIR548AN
ENSG00000259728	1.43321	0.000206062	LINC00933
ENSG00000278921	1.43305	0.00310815	EPB41L4A-DT
ENSG00000128573	1.42904	1.93505e-19	FOXP2
ENSG00000231721	1.42833	2.05922e-12	LINC-PINT
ENSG00000166415	1.42602	0.00317017	WDR72
ENSG00000159625	1.42504	0.000301858	DRC7
ENSG00000182568	1.42446	1.8112e-43	SATB1
ENSG00000285884	1.42414	0.0179338	AL022345.4
ENSG00000258072	1.42405	0.000730911	AC126177.7
ENSG00000284237	1.4234	0.00200408	AL356275.1
ENSG00000184574	1.42152	0.0170216	LPAR5
ENSG00000162873	1.41865	6.42733e-05	KLHDC8A
ENSG00000169435	1.41284	1.90744e-07	RASSF6
ENSG00000272248	1.4116	0.012715	AL138831.2
ENSG00000260776	1.40857	0.0173605	AC104758.3
ENSG00000274270	1.40729	9.16253e-05	AL137060.1
ENSG00000105855	1.40236	4.62752e-10	ITGB8
ENSG00000136630	1.40187	5.98749e-20	HLX
ENSG00000007350	1.40122	0.000266639	TKTL1
ENSG00000270177	1.4007	0.00790366	AC104109.2
ENSG00000257557	1.4005	5.37678e-06	PPP1R12A-AS1
ENSG00000114698	1.39718	7.92209e-08	PLSCR4
ENSG00000257108	1.39686	0.00106056	NHLRC4
ENSG00000084731	1.39506	1.24931e-53	KIF3C
ENSG00000179057	1.39375	4.23514e-09	IGSF22
ENSG00000163431	1.38959	1.29281e-29	LMOD1
ENSG00000260618	1.38916	0.0240489	AC025917.1
ENSG00000064989	1.38905	0.000242275	CALCRL
ENSG00000163898	1.38859	0.000706329	LIPH
ENSG00000176678	1.38742	1.54755e-12	FOXL1
ENSG00000162894	1.38665	0.0100286	FCMR
ENSG00000189195	1.38071	1.49617e-18	BTBD8
ENSG00000185262	1.37753	1.9528e-36	UBALD2
ENSG00000127241	1.37684	0.0465148	MASP1
ENSG00000244306	1.37483	3.44543e-51	DUXAP10
ENSG00000102313	1.37461	5.828e-06	ITIH6
ENSG00000123240	1.3724	4.79815e-37	OPTN
ENSG00000119922	1.37233	0.00489236	IFIT2
ENSG00000212694	1.37179	5.66424e-25	LINC01089
ENSG00000171988	1.37079	9.60641e-21	JMJD1C
ENSG00000196782	1.36881	2.62897e-20	MAML3
ENSG00000167703	1.36846	1.02818e-29	SLC43A2
ENSG00000113369	1.36754	1.05326e-07	ARRDC3
ENSG00000163377	1.36688	0.0406335	FAM19A4
ENSG00000226891	1.3633	2.14585e-07	LINC01359
ENSG00000091986	1.36272	8.47984e-15	CCDC80
ENSG00000120051	1.36189	1.11701e-06	CFAP58
ENSG00000080546	1.35991	5.1515e-22	SESN1
ENSG00000231424	1.35988	0.000746842	AL445673.1
ENSG00000282851	1.35449	0.0310223	BISPR
ENSG00000154678	1.35442	1.49175e-18	PDE1C
ENSG00000167552	1.35213	1.7546e-50	TUBA1A
ENSG00000114423	1.35191	4.57911e-17	CBLB
ENSG00000258949	1.35179	0.0262512	AL049870.3
ENSG00000228294	1.35033	0.0222276	BMS1P17
ENSG00000054654	1.35018	5.11113e-45	SYNE2
ENSG00000244056	1.35006	0.000184554	RN7SL417P
ENSG00000244968	1.34787	1.98253e-05	LIFR-AS1
ENSG00000109738	1.34474	6.10865e-24	GLRB
ENSG00000154188	1.34002	0.00296925	ANGPT1
ENSG00000228705	1.33937	0.0104898	LINC00659
ENSG00000133639	1.33597	1.16969e-32	BTG1
ENSG00000173988	1.33398	8.19079e-08	LRRC63
ENSG00000163346	1.33357	3.71487e-20	PBXIP1
ENSG00000102554	1.33293	2.33066e-18	KLF5
ENSG00000140199	1.33065	2.11648e-33	SLC12A6
ENSG00000092929	1.33061	5.5127e-07	UNC13D
ENSG00000235314	1.3297	6.57979e-05	LINC00957
ENSG00000105856	1.32968	3.7818e-29	HBP1
ENSG00000148541	1.32887	7.12824e-10	FAM13C
ENSG00000102287	1.32763	0.00207709	GABRE
ENSG00000144406	1.32545	2.36797e-05	UNC80
ENSG00000134532	1.3226	1.81407e-16	SOX5
ENSG00000106536	1.31809	0.00419407	POU6F2
ENSG00000112182	1.31631	3.14587e-19	BACH2
ENSG00000166473	1.31549	0.00036172	PKD1L2
ENSG00000151967	1.31424	0.00163415	SCHIP1
ENSG00000227051	1.31395	4.66292e-40	C14orf132
ENSG00000100027	1.31199	8.63653e-14	YPEL1
ENSG00000248890	1.30722	1.6796e-06	HHIP-AS1
ENSG00000246379	1.30451	0.023599	AC007495.1
ENSG00000272849	1.30098	3.3525e-08	AC084018.1
ENSG00000122877	1.30085	0.000245548	EGR2
ENSG00000263264	1.29931	0.00881342	AC119396.1
ENSG00000162670	1.29828	3.17435e-13	BRINP3
ENSG00000143434	1.29399	1.56778e-44	SEMA6C
ENSG00000177426	1.29169	1.48774e-21	TGIF1
ENSG00000273599	1.29097	7.17232e-11	AL731571.1
ENSG00000225792	1.29039	0.0101814	AC004540.2
ENSG00000225210	1.28903	3.38849e-14	DUXAP9
ENSG00000281005	1.28612	0.000199055	LINC00921
ENSG00000120868	1.28503	6.71127e-24	APAF1
ENSG00000235370	1.28486	2.10021e-05	DNM1P51
ENSG00000206195	1.28449	1.50646e-32	DUXAP8
ENSG00000185652	1.28235	0.00139347	NTF3
ENSG00000146278	1.28115	3.34154e-22	PNRC1
ENSG00000261839	1.27932	0.0120248	AL358933.1
ENSG00000129595	1.27916	2.33672e-11	EPB41L4A
ENSG00000246339	1.27351	4.68811e-09	EXTL3-AS1
ENSG00000088756	1.27328	3.43746e-23	ARHGAP28
ENSG00000228903	1.27285	0.00462823	RASA4CP
ENSG00000233723	1.2709	0.0286574	LINC01122
ENSG00000261189	1.26789	2.32989e-14	AL031058.1
ENSG00000164823	1.2674	4.68894e-40	OSGIN2
ENSG00000272953	1.2665	0.0239934	AC092171.4
ENSG00000168542	1.26647	8.2696e-07	COL3A1
ENSG00000182263	1.26545	1.1005e-22	FIGN
ENSG00000171608	1.26523	7.22663e-16	PIK3CD
ENSG00000150672	1.26335	3.87514e-08	DLG2
ENSG00000263982	1.26288	0.0289631	AC009716.1
ENSG00000170509	1.26142	0.0255637	HSD17B13
ENSG00000187905	1.26079	0.0211752	LRRC74B
ENSG00000165511	1.259	2.65635e-08	C10orf25
ENSG00000167912	1.25762	6.46602e-05	AC090152.1
ENSG00000156509	1.25547	0.00112666	FBXO43
ENSG00000121879	1.25315	3.18161e-26	PIK3CA
ENSG00000259570	1.25287	3.31554e-05	AC243562.1
ENSG00000095752	1.24929	0.0153956	IL11
ENSG00000135773	1.24831	0.00442087	CAPN9
ENSG00000215644	1.24557	0.0125086	GCGR
ENSG00000259158	1.24445	0.0163469	ADAM20P1
ENSG00000277741	1.24283	0.0343347	GOLGA6L17P
ENSG00000239445	1.24275	0.0205414	ST3GAL6-AS1
ENSG00000163576	1.24216	0.0113632	EFHB
ENSG00000162591	1.24147	4.41352e-10	MEGF6
ENSG00000257242	1.24024	0.00852535	LINC01619
ENSG00000115896	1.23836	1.18174e-12	PLCL1
ENSG00000158828	1.23681	1.5628e-32	PINK1
ENSG00000132003	1.23431	8.82644e-18	ZSWIM4
ENSG00000135407	1.23397	5.45517e-13	AVIL
ENSG00000137872	1.23037	3.18441e-27	SEMA6D
ENSG00000230148	1.23015	2.10048e-05	HOXB-AS1
ENSG00000117707	1.22983	7.61144e-22	PROX1
ENSG00000138764	1.2273	1.0767e-18	CCNG2
ENSG00000263080	1.22701	8.52948e-09	AC009121.2
ENSG00000144560	1.22529	7.49411e-17	VGLL4
ENSG00000030419	1.22481	6.86238e-11	IKZF2
ENSG00000274220	1.22451	1.85361e-06	AC009163.6
ENSG00000168300	1.22448	5.09165e-31	PCMTD1
ENSG00000229719	1.22313	0.0439997	MIR194-2HG
ENSG00000204173	1.22283	0.00875973	LRRC37A5P
ENSG00000260063	1.21975	0.000194655	AL512408.1
ENSG00000240399	1.21965	0.0319011	AC004801.2
ENSG00000124942	1.21905	3.11373e-36	AHNAK
ENSG00000072952	1.21676	0.0105273	MRVI1
ENSG00000116741	1.21581	6.9301e-11	RGS2
ENSG00000253771	1.21449	1.41623e-08	TPTE2P1
ENSG00000144045	1.21446	0.00120478	DQX1
ENSG00000123636	1.21362	2.81288e-16	BAZ2B
ENSG00000245017	1.21196	0.0358349	LINC02453
ENSG00000238039	1.20999	0.00724307	AC244197.2
ENSG00000162434	1.20884	4.17072e-49	JAK1
ENSG00000272870	1.20832	1.02704e-10	AC097534.2
ENSG00000229474	1.20799	0.0216257	PATL2
ENSG00000236711	1.20669	0.0119363	SMAD9-IT1
ENSG00000158553	1.20446	0.00306753	POM121L2
ENSG00000111276	1.20318	4.57911e-17	CDKN1B
ENSG00000236947	1.20257	0.00205763	AL139412.1
ENSG00000130066	1.20237	9.54164e-30	SAT1
ENSG00000111644	1.20225	0.00108365	ACRBP
ENSG00000184584	1.20216	1.10889e-08	TMEM173
ENSG00000277007	1.20112	7.91933e-07	AC096642.1
ENSG00000170775	1.19936	4.35541e-07	GPR37
ENSG00000090530	1.19929	8.5064e-11	P3H2
ENSG00000072657	1.19666	0.000309511	TRHDE
ENSG00000143578	1.19604	2.15398e-21	CREB3L4
ENSG00000135365	1.19568	4.57518e-22	PHF21A
ENSG00000247121	1.19444	0.000780685	AC009126.1
ENSG00000198189	1.19443	3.4994e-42	HSD17B11
ENSG00000069020	1.19246	4.9443e-20	MAST4
ENSG00000108231	1.19187	0.0401909	LGI1
ENSG00000128655	1.18765	0.000184554	PDE11A
ENSG00000259502	1.18388	0.000406393	AL132640.1
ENSG00000164327	1.18364	5.14244e-54	RICTOR
ENSG00000075213	1.18316	4.65962e-15	SEMA3A
ENSG00000264920	1.18296	3.22603e-10	AC018521.5
ENSG00000231551	1.18111	3.35554e-11	AC245100.4
ENSG00000120549	1.181	7.02218e-20	KIAA1217
ENSG00000188404	1.17976	0.0459737	SELL
ENSG00000172197	1.17967	9.71887e-12	MBOAT1
ENSG00000204767	1.17602	0.0328592	INSYN2B
ENSG00000139793	1.17381	6.26736e-25	MBNL2
ENSG00000189143	1.17369	0.000138117	CLDN4
ENSG00000126950	1.17265	0.00120036	TMEM35A
ENSG00000178568	1.1713	5.00555e-05	ERBB4
ENSG00000285877	1.1687	0.00260083	AC007448.4
ENSG00000165702	1.1678	0.0355737	GFI1B
ENSG00000116652	1.16685	1.63783e-05	DLEU2L
ENSG00000230863	1.16614	0.0119958	AL137803.1
ENSG00000124813	1.16566	4.68781e-08	RUNX2
ENSG00000230798	1.1652	1.34825e-13	FOXD3-AS1
ENSG00000179698	1.1638	1.74054e-11	WDR97
ENSG00000213760	1.16164	2.62938e-08	ATP6V1G2
ENSG00000087245	1.16137	1.0749e-13	MMP2
ENSG00000150873	1.16053	0.0467679	C2orf50
ENSG00000168779	1.16	1.11082e-17	SHOX2
ENSG00000274895	1.15659	0.00039315	AC011700.1
ENSG00000149926	1.15022	2.69886e-05	FAM57B
ENSG00000183778	1.14672	4.3049e-16	B3GALT5
ENSG00000278765	1.14668	0.0388119	AC004477.3
ENSG00000102271	1.145	4.40691e-15	KLHL4
ENSG00000253330	1.14417	0.0425853	AC024451.2
ENSG00000248240	1.14355	0.0202115	AC114956.1
ENSG00000102984	1.14187	8.71466e-13	ZNF821
ENSG00000246662	1.14094	0.0347005	LINC00535
ENSG00000168070	1.14085	0.00629464	MAJIN
ENSG00000164463	1.13978	1.65539e-20	CREBRF
ENSG00000162576	1.13868	4.02182e-12	MXRA8
ENSG00000198467	1.13635	3.51574e-35	TPM2
ENSG00000242808	1.13262	0.00187828	SOX2-OT
ENSG00000269446	1.13113	0.0458875	AC006967.3
ENSG00000185634	1.12961	0.00148834	SHC4
ENSG00000225205	1.12938	0.0397066	AC078883.1
ENSG00000259425	1.12862	0.000309039	AC011767.1
ENSG00000136167	1.12774	1.25643e-06	LCP1
ENSG00000133392	1.12645	1.16489e-05	MYH11
ENSG00000083067	1.12502	0.00935032	TRPM3
ENSG00000258559	1.12363	2.1454e-06	AC005519.1
ENSG00000231628	1.12187	0.0396463	AL133406.2
ENSG00000279744	1.11926	0.00421966	AC132938.5
ENSG00000164379	1.11548	0.00558267	FOXQ1
ENSG00000196628	1.11397	8.92771e-24	TCF4
ENSG00000233622	1.11357	0.00863454	CYP2T1P
ENSG00000125816	1.11133	1.3542e-12	NKX2-4
ENSG00000164649	1.10982	5.52553e-26	CDCA7L
ENSG00000006747	1.10905	0.00131504	SCIN
ENSG00000262772	1.10901	0.00023659	LINC01977
ENSG00000168310	1.10867	5.55858e-12	IRF2
ENSG00000259683	1.10812	8.63739e-17	AC243562.2
ENSG00000135437	1.10692	0.00615329	RDH5
ENSG00000136160	1.10544	2.39135e-07	EDNRB
ENSG00000167992	1.10535	7.72468e-11	VWCE
ENSG00000207205	1.10484	0.0408176	RNVU1-15
ENSG00000197670	1.10142	0.0492668	AL157838.1
ENSG00000147251	1.10131	6.34134e-35	DOCK11
ENSG00000115267	1.10071	0.00617833	IFIH1
ENSG00000234043	1.10028	0.0283169	NUDT9P1
ENSG00000100439	1.09967	8.02511e-23	ABHD4
ENSG00000188906	1.09763	1.69946e-16	LRRK2
ENSG00000143409	1.09729	1.20861e-37	MINDY1
ENSG00000151150	1.09668	1.10742e-23	ANK3
ENSG00000173809	1.09665	1.46461e-06	TDRD12
ENSG00000128052	1.09497	0.00612126	KDR
ENSG00000256043	1.09458	2.22171e-11	CTSO
ENSG00000227258	1.09407	8.96326e-05	SMIM2-AS1
ENSG00000086619	1.0937	1.00568e-22	ERO1B
ENSG00000186960	1.09359	6.11554e-05	LINC01551
ENSG00000143412	1.09279	1.10557e-19	ANXA9
ENSG00000114127	1.09208	6.12251e-40	XRN1
ENSG00000258900	1.09145	0.00659835	HNRNPCP1
ENSG00000170381	1.09132	1.62797e-10	SEMA3E
ENSG00000106829	1.091	1.57222e-17	TLE4
ENSG00000269392	1.08969	0.0379705	AC008655.2
ENSG00000147606	1.08888	4.80147e-07	SLC26A7
ENSG00000102230	1.08856	2.19149e-16	PCYT1B
ENSG00000253878	1.08699	9.47701e-05	AC087752.3
ENSG00000147485	1.0854	0.0381347	PXDNL
ENSG00000156042	1.08467	8.31017e-24	CFAP70
ENSG00000164308	1.07798	4.31033e-09	ERAP2
ENSG00000204178	1.07753	9.40788e-23	MACO1
ENSG00000258592	1.07735	0.0296318	AL391152.1
ENSG00000176165	1.07716	7.77435e-16	FOXG1
ENSG00000112983	1.07653	7.32339e-31	BRD8
ENSG00000149090	1.07445	0.00664919	PAMR1
ENSG00000183775	1.07383	0.00417776	KCTD16
ENSG00000273297	1.07314	1.33819e-05	AC009275.1
ENSG00000125378	1.07065	1.10409e-21	BMP4
ENSG00000266777	1.07012	0.00270328	SH3GL1P1
ENSG00000138639	1.06973	1.63343e-07	ARHGAP24
ENSG00000275763	1.06926	0.000974831	C18orf65
ENSG00000113494	1.06668	0.0277892	PRLR
ENSG00000183230	1.06335	0.0433773	CTNNA3
ENSG00000169891	1.062	2.08298e-06	REPS2
ENSG00000158445	1.06197	2.27659e-09	KCNB1
ENSG00000236544	1.05657	0.00980711	AC008060.3
ENSG00000156381	1.05561	6.7526e-58	ANKRD9
ENSG00000272183	1.05206	0.0455482	AC005041.3
ENSG00000228492	1.05163	0.0412241	RAB11FIP1P1
ENSG00000106648	1.05089	0.0132702	GALNTL5
ENSG00000106780	1.04787	3.8954e-21	MEGF9
ENSG00000113532	1.04706	1.21895e-06	ST8SIA4
ENSG00000080298	1.04661	3.45789e-18	RFX3
ENSG00000154269	1.04633	8.46868e-05	ENPP3
ENSG00000180596	1.04556	0.0111094	HIST1H2BC
ENSG00000223561	1.04499	0.0344771	AC005165.1
ENSG00000135046	1.04416	2.80663e-10	ANXA1
ENSG00000251414	1.04339	0.000930161	AC138956.2
ENSG00000119950	1.04257	1.4846e-28	MXI1
ENSG00000177791	1.04206	0.0462471	MYOZ1
ENSG00000261040	1.04173	0.0190112	WFDC21P
ENSG00000138449	1.04155	1.04216e-07	SLC40A1
ENSG00000171105	1.04053	6.9985e-34	INSR
ENSG00000178977	1.04013	0.000487761	LINC00324
ENSG00000112293	1.03999	1.84023e-11	GPLD1
ENSG00000179476	1.0399	1.43324e-12	C14orf28
ENSG00000197324	1.03987	1.2119e-21	LRP10
ENSG00000064225	1.03764	9.84488e-22	ST3GAL6
ENSG00000116833	1.03671	2.18489e-15	NR5A2
ENSG00000139211	1.03666	3.11108e-10	AMIGO2
ENSG00000099338	1.03518	0.000121718	CATSPERG
ENSG00000267595	1.03398	0.00364583	AC060780.3
ENSG00000285796	1.03325	1.33018e-12	AL162458.1
ENSG00000242265	1.03055	0.00740747	PEG10
ENSG00000205213	1.02984	3.36713e-39	LGR4
ENSG00000170379	1.02832	0.000877202	TCAF2
ENSG00000261652	1.02807	0.00158603	C15orf65
ENSG00000137726	1.02778	7.65844e-06	FXYD6
ENSG00000139160	1.02706	7.09619e-09	ETFBKMT
ENSG00000108187	1.02402	3.29203e-13	PBLD
ENSG00000162407	1.02341	2.32557e-32	PLPP3
ENSG00000226690	1.02323	0.0280492	AC013470.2
ENSG00000187944	1.02049	0.0229409	C2orf66
ENSG00000189350	1.01978	2.94396e-05	TOGARAM2
ENSG00000118946	1.01973	1.15503e-14	PCDH17
ENSG00000234377	1.01795	0.00482766	RNF219-AS1
ENSG00000180113	1.01683	2.85727e-06	TDRD6
ENSG00000184481	1.01578	2.4848e-25	FOXO4
ENSG00000274267	1.01514	0.0170216	HIST1H3B
ENSG00000254531	1.01365	1.11512e-06	FLJ20021
ENSG00000243926	1.0135	0.0331349	TIPARP-AS1
ENSG00000181690	1.0129	4.11936e-33	PLAG1
ENSG00000235092	1.01246	0.0152778	ID2-AS1
ENSG00000127528	1.01113	0.000181697	KLF2
ENSG00000130940	1.00971	9.99364e-12	CASZ1
ENSG00000273100	1.0087	0.0297737	AL596442.2
ENSG00000111181	1.00784	0.000548467	SLC6A12
ENSG00000169682	1.00666	0.000257251	SPNS1
ENSG00000162804	1.00371	2.73815e-15	SNED1
ENSG00000221869	1.00367	1.61625e-05	CEBPD
ENSG00000254290	1.00307	0.0346641	AC124067.4
ENSG00000164411	1.00165	2.07403e-05	GJB7
ENSG00000182632	1.00084	0.00314258	CCNYL2
ENSG00000047365	0.999887	4.55275e-09	ARAP2
ENSG00000039139	0.999455	0.0418043	DNAH5
ENSG00000172594	0.998308	2.55544e-08	SMPDL3A
ENSG00000248905	0.997939	0.00705795	FMN1
ENSG00000175938	0.997518	2.6491e-06	ORAI3
ENSG00000259723	0.994164	0.0280492	AL354993.2
ENSG00000082684	0.99196	0.0123854	SEMA5B
ENSG00000143355	0.991898	1.19252e-09	LHX9
ENSG00000204252	0.991092	1.5234e-07	HLA-DOA
ENSG00000143164	0.990318	7.15228e-26	DCAF6
ENSG00000150907	0.988495	2.9434e-10	FOXO1
ENSG00000073150	0.985109	2.12595e-28	PANX2
ENSG00000135338	0.984075	4.32138e-09	LCA5
ENSG00000181804	0.983736	4.34042e-06	SLC9A9
ENSG00000189079	0.983616	1.35313e-11	ARID2
ENSG00000175155	0.982895	7.48881e-18	YPEL2
ENSG00000206560	0.981819	8.76337e-13	ANKRD28
ENSG00000188993	0.981036	0.00692227	LRRC66
ENSG00000100292	0.979584	7.75853e-05	HMOX1
ENSG00000169231	0.979485	0.00110108	THBS3
ENSG00000242419	0.9793	0.000311641	PCDHGC4
ENSG00000163683	0.977011	3.58978e-10	SMIM14
ENSG00000135409	0.97471	0.00452914	AMHR2
ENSG00000152292	0.974209	0.00724307	SH2D6
ENSG00000157045	0.971803	2.81288e-16	NTAN1
ENSG00000168356	0.970845	0.00769309	SCN11A
ENSG00000278238	0.970733	0.000127239	AL359513.1
ENSG00000133401	0.969742	8.46793e-14	PDZD2
ENSG00000139083	0.969618	4.3767e-15	ETV6
ENSG00000275367	0.968626	0.00341823	AC092111.1
ENSG00000126583	0.968156	4.65513e-07	PRKCG
ENSG00000135899	0.967352	0.00272283	SP110
ENSG00000197948	0.966954	3.48928e-11	FCHSD1
ENSG00000152784	0.966164	1.49177e-07	PRDM8
ENSG00000047617	0.965162	0.000130881	ANO2
ENSG00000099260	0.961938	0.000993922	PALMD
ENSG00000186973	0.961154	0.031996	FAM183A
ENSG00000116785	0.961052	2.97139e-05	CFHR3
ENSG00000162415	0.960891	5.32686e-12	ZSWIM5
ENSG00000224843	0.960682	0.000223384	LINC00240
ENSG00000135604	0.960218	0.0119762	STX11
ENSG00000224892	0.960052	0.0118086	RPS4XP16
ENSG00000245711	0.95881	0.00478618	NADK2-AS1
ENSG00000203780	0.958728	6.72615e-06	FANK1
ENSG00000168056	0.95794	7.16334e-41	LTBP3
ENSG00000206417	0.957781	3.5956e-11	H1FX-AS1
ENSG00000175215	0.955881	7.23838e-41	CTDSP2
ENSG00000253552	0.955701	5.20456e-16	HOXA-AS2
ENSG00000113448	0.954963	3.58448e-09	PDE4D
ENSG00000153291	0.95464	6.05531e-07	SLC25A27
ENSG00000246731	0.954388	0.007632	MGC16275
ENSG00000233237	0.954384	0.00024293	LINC00472
ENSG00000159403	0.954047	4.08477e-07	C1R
ENSG00000185630	0.953796	1.77782e-33	PBX1
ENSG00000215859	0.95336	2.30874e-05	PDZK1P1
ENSG00000134698	0.952966	7.06813e-25	AGO4
ENSG00000172780	0.95287	0.000945215	RAB43
ENSG00000069431	0.952754	4.44416e-07	ABCC9
ENSG00000275322	0.952739	0.0145539	AC103746.1
ENSG00000077585	0.952211	1.5517e-16	GPR137B
ENSG00000144857	0.951864	1.63511e-20	BOC
ENSG00000236861	0.951582	0.0481748	AC006378.1
ENSG00000260285	0.950741	1.19703e-10	AL133367.1
ENSG00000260428	0.945698	0.00442387	SCX
ENSG00000145241	0.945316	4.98342e-24	CENPC
ENSG00000165171	0.945113	0.0100916	METTL27
ENSG00000072401	0.944373	4.38755e-18	UBE2D1
ENSG00000236337	0.944141	0.0448606	FMR1-IT1
ENSG00000280426	0.94361	0.0321564	AC084876.2
ENSG00000236830	0.943119	0.0114258	CBR3-AS1
ENSG00000128335	0.940922	1.07016e-26	APOL2
ENSG00000157107	0.937686	1.66723e-22	FCHO2
ENSG00000166800	0.936319	0.0192635	LDHAL6A
ENSG00000112343	0.936106	2.36205e-16	TRIM38
ENSG00000153048	0.935983	8.13197e-21	CARHSP1
ENSG00000115421	0.934788	1.61894e-14	PAPOLG
ENSG00000112406	0.933953	7.87164e-23	HECA
ENSG00000125744	0.933807	3.87728e-11	RTN2
ENSG00000266947	0.933096	0.000329445	AC022916.1
ENSG00000152223	0.933082	4.33044e-18	EPG5
ENSG00000123096	0.931773	1.65774e-08	SSPN
ENSG00000267309	0.931026	0.0013224	AC092295.2
ENSG00000198846	0.930307	7.53494e-08	TOX
ENSG00000205268	0.930127	6.85844e-24	PDE7A
ENSG00000075223	0.929307	7.46841e-07	SEMA3C
ENSG00000259129	0.929302	0.000249713	LINC00648
ENSG00000206262	0.928838	0.00638909	FOXL2NB
ENSG00000185641	0.928733	9.94205e-05	AC034236.1
ENSG00000138439	0.927278	1.05423e-10	FAM117B
ENSG00000198963	0.92617	9.59615e-09	RORB
ENSG00000134508	0.92555	1.36508e-12	CABLES1
ENSG00000164684	0.924837	2.41832e-33	ZNF704
ENSG00000180660	0.923985	1.9485e-06	MAB21L1
ENSG00000281128	0.923638	0.033929	PTENP1-AS
ENSG00000154153	0.922969	9.2218e-12	RETREG1
ENSG00000169047	0.922814	1.18174e-12	IRS1
ENSG00000048471	0.920883	7.209e-18	SNX29
ENSG00000124788	0.920647	9.89137e-23	ATXN1
ENSG00000162944	0.918948	3.27944e-06	RFTN2
ENSG00000248712	0.918526	0.0411461	CCDC153
ENSG00000283692	0.916413	0.0383805	Z96074.1
ENSG00000265095	0.91602	0.00409848	FTLP12
ENSG00000231249	0.915558	0.00656396	ITPR1-DT
ENSG00000267011	0.913982	0.00432408	AC011498.1
ENSG00000260565	0.912614	2.18259e-22	ERVK13-1
ENSG00000236675	0.90898	5.30045e-07	MTX1P1
ENSG00000105974	0.908305	1.97729e-20	CAV1
ENSG00000235903	0.907364	4.2409e-05	CPB2-AS1
ENSG00000197536	0.906967	0.0321196	C5orf56
ENSG00000076043	0.906222	4.63656e-29	REXO2
ENSG00000273061	0.905182	0.00264519	CDC37L1-DT
ENSG00000039319	0.90356	1.60126e-19	ZFYVE16
ENSG00000181004	0.903282	7.3517e-12	BBS12
ENSG00000206129	0.903202	0.0127178	AC006305.1
ENSG00000159231	0.900986	2.09854e-05	CBR3
ENSG00000272562	0.900863	0.0218233	AL512343.2
ENSG00000129757	0.900791	2.24139e-07	CDKN1C
ENSG00000008083	0.900336	1.09173e-39	JARID2
ENSG00000285928	0.897732	0.0161056	AC103591.4
ENSG00000063127	0.897698	1.20859e-06	SLC6A16
ENSG00000272070	0.896974	0.032907	AC005618.1
ENSG00000225492	0.896728	4.55134e-07	GBP1P1
ENSG00000163879	0.896262	0.0171257	DNALI1
ENSG00000232164	0.895164	0.023311	LINC01873
ENSG00000106415	0.894649	3.71487e-20	GLCCI1
ENSG00000168412	0.894478	0.0342335	MTNR1A
ENSG00000110318	0.894241	2.1025e-08	CEP126
ENSG00000273456	0.893469	0.0245236	AC064836.3
ENSG00000159588	0.89273	0.00133944	CCDC17
ENSG00000121743	0.892215	3.50475e-19	GJA3
ENSG00000277053	0.891812	1.9607e-15	GTF2IP1
ENSG00000134668	0.891713	5.374e-05	SPOCD1
ENSG00000112796	0.891649	1.50254e-06	ENPP5
ENSG00000123243	0.890862	0.00205696	ITIH5
ENSG00000076258	0.88997	1.13751e-07	FMO4
ENSG00000136156	0.889765	1.0366e-50	ITM2B
ENSG00000276649	0.889512	0.0451233	AL117335.1
ENSG00000229950	0.889407	0.000148011	TFAP2A-AS1
ENSG00000226200	0.888957	0.00148362	SGMS1-AS1
ENSG00000259969	0.887879	0.00452601	AL049838.1
ENSG00000038274	0.887789	4.16443e-21	MAT2B
ENSG00000139112	0.887503	8.14436e-27	GABARAPL1
ENSG00000224152	0.886235	0.0271097	AC009506.1
ENSG00000198673	0.885919	0.00711024	FAM19A2
ENSG00000139718	0.885209	0.00112763	SETD1B
ENSG00000232485	0.884163	0.00364338	AC098820.1
ENSG00000231064	0.883533	0.00861986	AC234582.1
ENSG00000067082	0.883374	2.45018e-14	KLF6
ENSG00000135926	0.883121	7.99028e-07	TMBIM1
ENSG00000109458	0.882156	6.97311e-14	GAB1
ENSG00000058453	0.882078	5.66338e-21	CROCC
ENSG00000204710	0.880913	0.000731018	SPDYC
ENSG00000204516	0.879178	1.06229e-08	MICB
ENSG00000182795	0.878335	0.018625	C1orf116
ENSG00000188501	0.876444	0.0312672	LCTL
ENSG00000175920	0.8743	0.0204665	DOK7
ENSG00000125657	0.874234	1.52586e-05	TNFSF9
ENSG00000279511	0.874119	0.00172844	AL356274.2
ENSG00000182359	0.872111	4.10405e-05	KBTBD3
ENSG00000133874	0.872071	2.60478e-12	RNF122
ENSG00000106772	0.870244	2.7083e-08	PRUNE2
ENSG00000125772	0.869423	1.10344e-14	GPCPD1
ENSG00000223749	0.868497	5.35114e-12	MIR503HG
ENSG00000121440	0.868423	2.58211e-20	PDZRN3
ENSG00000174804	0.867844	7.1171e-14	FZD4
ENSG00000137497	0.866755	7.08907e-32	NUMA1
ENSG00000204262	0.866442	1.6728e-12	COL5A2
ENSG00000116668	0.866265	6.85902e-14	SWT1
ENSG00000124721	0.865757	0.0418043	DNAH8
ENSG00000010319	0.864541	1.38297e-09	SEMA3G
ENSG00000106546	0.863164	1.84728e-05	AHR
ENSG00000230910	0.863141	0.048057	AL391807.1
ENSG00000249456	0.862809	0.00508342	AL731577.2
ENSG00000184381	0.861963	1.61558e-10	PLA2G6
ENSG00000069493	0.860729	2.04988e-06	CLEC2D
ENSG00000229413	0.860596	0.00375602	AC018638.1
ENSG00000109220	0.860118	6.18983e-09	CHIC2
ENSG00000138395	0.859639	0.0324596	CDK15
ENSG00000235245	0.859517	0.00636867	AL360181.2
ENSG00000152952	0.858332	6.35235e-24	PLOD2
ENSG00000174059	0.858155	0.0306662	CD34
ENSG00000134762	0.856088	1.13265e-22	DSC3
ENSG00000276966	0.856033	0.00694601	HIST1H4E
ENSG00000235652	0.855746	0.00285211	AL356599.1
ENSG00000270055	0.855527	4.8073e-10	AC127502.2
ENSG00000271533	0.855175	0.000186875	Z83843.1
ENSG00000204390	0.852396	0.00461257	HSPA1L
ENSG00000145623	0.851633	0.0207328	OSMR
ENSG00000217236	0.851375	2.04783e-08	SP9
ENSG00000137101	0.851139	0.00137485	CD72
ENSG00000254369	0.850899	3.59878e-07	HOXA-AS3
ENSG00000136352	0.848598	7.80408e-06	NKX2-1
ENSG00000278058	0.845442	0.00166268	AC009159.3
ENSG00000214756	0.845323	0.00104319	CSKMT
ENSG00000188554	0.845256	5.09165e-31	NBR1
ENSG00000100354	0.844737	1.27692e-13	TNRC6B
ENSG00000128298	0.844525	7.9478e-12	BAIAP2L2
ENSG00000235527	0.844245	0.00460354	HIPK1-AS1
ENSG00000251026	0.8433	0.00992553	LINC02163
ENSG00000122735	0.843273	0.0223975	DNAI1
ENSG00000259663	0.842445	1.03583e-08	AC010478.1
ENSG00000188092	0.842215	1.32352e-13	GPR89B
ENSG00000085063	0.842048	1.30442e-32	CD59
ENSG00000237766	0.840776	0.0498172	GGTA2P
ENSG00000117602	0.840426	4.82293e-13	RCAN3
ENSG00000120693	0.840109	3.55408e-13	SMAD9
ENSG00000010379	0.839933	0.00442387	SLC6A13
ENSG00000140876	0.839687	0.000204313	NUDT7
ENSG00000146250	0.83931	1.09205e-06	PRSS35
ENSG00000139437	0.839033	1.71464e-16	TCHP
ENSG00000143816	0.838245	0.000136613	WNT9A
ENSG00000177133	0.836052	3.20037e-06	LINC00982
ENSG00000280061	0.835755	0.0449267	AC011504.1
ENSG00000105289	0.835377	0.00282565	TJP3
ENSG00000198315	0.834541	3.49811e-24	ZKSCAN8
ENSG00000016082	0.834395	5.75339e-08	ISL1
ENSG00000237505	0.834114	0.00885073	PKN2-AS1
ENSG00000135837	0.833296	2.12698e-09	CEP350
ENSG00000157954	0.831523	6.29242e-30	WIPI2
ENSG00000010017	0.831199	1.52372e-20	RANBP9
ENSG00000180537	0.830373	2.17708e-10	RNF182
ENSG00000171940	0.829353	1.65277e-11	ZNF217
ENSG00000164039	0.829287	1.21297e-14	BDH2
ENSG00000267281	0.829272	0.0406335	AC023509.3
ENSG00000122417	0.829204	1.46046e-28	ODF2L
ENSG00000215769	0.828929	2.25842e-05	ARHGAP27P1-BPTFP1-KPNA2P3
ENSG00000204186	0.82802	4.92036e-37	ZDBF2
ENSG00000014914	0.826479	1.24879e-06	MTMR11
ENSG00000118263	0.825601	8.61124e-07	KLF7
ENSG00000167216	0.824694	2.99476e-08	KATNAL2
ENSG00000185010	0.823748	2.29291e-06	F8
ENSG00000127220	0.823653	9.70198e-13	ABHD8
ENSG00000170006	0.823566	0.0304259	TMEM154
ENSG00000167608	0.821414	0.00234434	TMC4
ENSG00000058668	0.819268	7.76273e-26	ATP2B4
ENSG00000005471	0.818943	0.000319209	ABCB4
ENSG00000137947	0.818751	8.41614e-09	GTF2B
ENSG00000084676	0.817202	7.49414e-18	NCOA1
ENSG00000279117	0.816381	1.27014e-10	AP001972.5
ENSG00000095596	0.81512	0.0002722	CYP26A1
ENSG00000168297	0.814822	1.1505e-20	PXK
ENSG00000153993	0.81344	1.06475e-08	SEMA3D
ENSG00000139263	0.812808	9.90509e-26	LRIG3
ENSG00000068079	0.811228	0.000124756	IFI35
ENSG00000133710	0.81061	3.13032e-08	SPINK5
ENSG00000166816	0.810453	0.023311	LDHD
ENSG00000225920	0.809786	0.0128779	RIMKLBP2
ENSG00000138593	0.808519	1.94823e-15	SECISBP2L
ENSG00000082641	0.807845	7.41983e-32	NFE2L1
ENSG00000272894	0.806836	0.00993016	AC004982.2
ENSG00000280322	0.805767	1.67396e-07	AL035425.4
ENSG00000157502	0.80545	4.78365e-06	MUM1L1
ENSG00000162616	0.803981	1.92249e-08	DNAJB4
ENSG00000186301	0.803896	0.00415376	MST1P2
ENSG00000102699	0.803884	1.36825e-21	PARP4
ENSG00000163364	0.803787	0.00462828	LINC01116
ENSG00000273706	0.803727	1.17155e-06	LHX1
ENSG00000236778	0.803675	5.59319e-05	INTS6-AS1
ENSG00000127084	0.802469	0.000407584	FGD3
ENSG00000205085	0.800939	0.0381372	FAM71F2
ENSG00000107864	0.800796	1.5534e-07	CPEB3
ENSG00000101888	0.800381	1.41287e-12	NXT2
ENSG00000106006	0.800324	7.16881e-06	HOXA6
ENSG00000165895	0.799959	1.57733e-09	ARHGAP42
ENSG00000177169	0.79988	1.32943e-29	ULK1
ENSG00000213062	0.79856	0.0409184	AL021068.1
ENSG00000184925	0.797646	0.0280492	LCN12
ENSG00000165699	0.796425	1.34895e-31	TSC1
ENSG00000247081	0.796197	0.00394204	BAALC-AS1
ENSG00000243069	0.795673	0.0184718	ARHGEF26-AS1
ENSG00000139597	0.795412	3.99448e-05	N4BP2L1
ENSG00000164190	0.795012	1.1505e-20	NIPBL
ENSG00000179454	0.794541	6.55317e-06	KLHL28
ENSG00000144369	0.793194	3.56558e-12	FAM171B
ENSG00000124177	0.792261	2.60637e-27	CHD6
ENSG00000122042	0.789674	5.74383e-09	UBL3
ENSG00000188603	0.78953	0.0437421	CLN3
ENSG00000230461	0.788398	0.0234715	PROX1-AS1
ENSG00000099864	0.78831	9.05415e-15	PALM
ENSG00000171956	0.788017	2.98045e-05	FOXB1
ENSG00000160179	0.786453	5.0494e-06	ABCG1
ENSG00000165312	0.786219	1.4962e-10	OTUD1
ENSG00000170161	0.785956	4.65433e-06	AL512625.1
ENSG00000170370	0.784841	1.00674e-07	EMX2
ENSG00000230982	0.784632	0.026269	DSTNP1
ENSG00000188825	0.78437	0.00811619	LINC00910
ENSG00000279159	0.784142	0.000202518	AC003681.1
ENSG00000111254	0.782389	4.06086e-08	AKAP3
ENSG00000185904	0.782133	3.36544e-05	LINC00839
ENSG00000166833	0.781449	2.21693e-06	NAV2
ENSG00000179981	0.781376	1.01478e-26	TSHZ1
ENSG00000180573	0.78116	0.00131052	HIST1H2AC
ENSG00000142599	0.780576	1.90901e-17	RERE
ENSG00000198520	0.780238	0.0312525	ARMH1
ENSG00000280239	0.780234	0.000128316	AC011498.7
ENSG00000285410	0.77808	9.53442e-08	GABPB1-IT1
ENSG00000131018	0.777976	1.01556e-18	SYNE1
ENSG00000005882	0.777017	3.94655e-17	PDK2
ENSG00000203666	0.776939	4.88476e-08	EFCAB2
ENSG00000129534	0.776483	8.44746e-19	MIS18BP1
ENSG00000152409	0.776477	1.85155e-19	JMY
ENSG00000157999	0.776436	0.0040276	ANKRD61
ENSG00000259275	0.775961	0.0132702	AC087477.2
ENSG00000099204	0.775032	3.16365e-17	ABLIM1
ENSG00000250682	0.774987	1.41261e-06	LINC00491
ENSG00000121064	0.774688	1.17015e-50	SCPEP1
ENSG00000261409	0.774615	1.75827e-09	AL035425.3
ENSG00000256124	0.773496	0.0353995	LINC01152
ENSG00000241489	0.77208	0.00105584	AC244197.3
ENSG00000229619	0.77205	6.88907e-06	MBNL1-AS1
ENSG00000279312	0.772018	0.0314445	AL136164.4
ENSG00000177200	0.771456	3.26674e-10	CHD9
ENSG00000156384	0.771006	6.33341e-23	SFR1
ENSG00000213889	0.769077	0.000218118	PPM1N
ENSG00000138792	0.767208	2.66385e-05	ENPEP
ENSG00000006459	0.766813	7.08412e-18	KDM7A
ENSG00000107863	0.766094	6.7918e-19	ARHGAP21
ENSG00000114200	0.766044	0.000305824	BCHE
ENSG00000214367	0.765015	7.33261e-16	HAUS3
ENSG00000141699	0.764627	3.33535e-20	RETREG3
ENSG00000279692	0.763542	7.49569e-08	AC110285.7
ENSG00000148444	0.763416	2.67882e-11	COMMD3
ENSG00000227214	0.763271	0.00220663	HCG15
ENSG00000106686	0.763178	0.0164496	SPATA6L
ENSG00000122644	0.762057	8.42452e-13	ARL4A
ENSG00000229589	0.761758	2.03028e-05	ACVR2B-AS1
ENSG00000197062	0.760743	4.01409e-08	ZSCAN26
ENSG00000284693	0.759854	0.048916	AL928921.2
ENSG00000003137	0.758902	3.50787e-08	CYP26B1
ENSG00000269994	0.757894	5.62249e-07	AL513318.2
ENSG00000123080	0.757206	4.71119e-16	CDKN2C
ENSG00000184384	0.757175	4.41484e-07	MAML2
ENSG00000197329	0.75681	1.31567e-09	PELI1
ENSG00000106025	0.756502	9.09303e-12	TSPAN12
ENSG00000251247	0.753061	1.33032e-07	ZNF345
ENSG00000163393	0.752075	2.03934e-16	SLC22A15
ENSG00000092964	0.751616	1.40471e-11	DPYSL2
ENSG00000246982	0.751333	0.00622225	Z84485.1
ENSG00000272195	0.750756	0.0251321	AL356512.1
ENSG00000246792	0.750406	0.00448709	AC106038.1
ENSG00000239791	0.750054	0.0452291	AC002310.2
ENSG00000173548	0.748633	1.87804e-12	SNX33
ENSG00000138623	0.748078	1.36487e-09	SEMA7A
ENSG00000026103	0.747409	2.32435e-13	FAS
ENSG00000070759	0.747099	6.79277e-11	TESK2
ENSG00000163947	0.747075	1.72992e-06	ARHGEF3
ENSG00000107201	0.746406	1.63425e-06	DDX58
ENSG00000111432	0.746206	7.79568e-08	FZD10
ENSG00000059378	0.745823	0.00765473	PARP12
ENSG00000031691	0.745144	4.55421e-11	CENPQ
ENSG00000104419	0.743996	8.27882e-07	NDRG1
ENSG00000159082	0.743876	2.40089e-08	SYNJ1
ENSG00000196074	0.743605	3.20037e-06	SYCP2
ENSG00000227741	0.743128	0.0306174	AL121987.2
ENSG00000140564	0.74283	4.94199e-22	FURIN
ENSG00000180979	0.741987	1.14277e-10	LRRC57
ENSG00000107745	0.741609	9.48616e-29	MICU1
ENSG00000274253	0.741358	8.72089e-05	AC138649.1
ENSG00000235863	0.740824	0.0485936	B3GALT4
ENSG00000165028	0.739606	0.00142434	NIPSNAP3B
ENSG00000188107	0.739226	0.046198	EYS
ENSG00000185305	0.739204	7.11615e-11	ARL15
ENSG00000274180	0.738634	1.20349e-08	NATD1
ENSG00000133318	0.737517	4.93605e-28	RTN3
ENSG00000122557	0.736482	2.44441e-11	HERPUD2
ENSG00000250874	0.736299	0.0130311	AC010595.1
ENSG00000161381	0.736238	0.0235185	PLXDC1
ENSG00000185158	0.735957	5.57085e-11	LRRC37B
ENSG00000035862	0.735626	7.11161e-22	TIMP2
ENSG00000159314	0.735602	2.32468e-12	ARHGAP27
ENSG00000239305	0.735014	1.82583e-12	RNF103
ENSG00000229869	0.734677	0.0101429	AL359878.2
ENSG00000269737	0.733823	0.00379335	AL691432.1
ENSG00000163666	0.733673	0.00372241	HESX1
ENSG00000165434	0.733453	3.11389e-12	PGM2L1
ENSG00000168939	0.732109	1.151e-06	SPRY3
ENSG00000185522	0.732064	0.000528696	LMNTD2
ENSG00000104804	0.731251	0.00171857	TULP2
ENSG00000250159	0.730519	0.0277792	AC106791.1
ENSG00000167614	0.729325	0.0182683	TTYH1
ENSG00000131400	0.729112	9.26568e-05	NAPSA
ENSG00000138756	0.728402	3.99852e-12	BMP2K
ENSG00000165516	0.727323	1.70195e-25	KLHDC2
ENSG00000170836	0.726738	2.10329e-06	PPM1D
ENSG00000170909	0.726632	0.0113348	OSCAR
ENSG00000185404	0.726415	1.10284e-05	SP140L
ENSG00000144445	0.726019	1.62576e-06	KANSL1L
ENSG00000186591	0.725873	2.79212e-21	UBE2H
ENSG00000136003	0.725046	1.09533e-36	ISCU
ENSG00000229692	0.724546	0.0201184	SOS1-IT1
ENSG00000185499	0.724225	0.000204304	MUC1
ENSG00000139970	0.724218	2.01347e-06	RTN1
ENSG00000144802	0.723845	1.17985e-08	NFKBIZ
ENSG00000196369	0.722991	2.88182e-15	SRGAP2B
ENSG00000080166	0.722783	0.0458118	DCT
ENSG00000151914	0.72277	9.60641e-21	DST
ENSG00000187837	0.721979	2.03015e-06	HIST1H1C
ENSG00000008516	0.720947	0.00202112	MMP25
ENSG00000078804	0.720929	1.41656e-11	TP53INP2
ENSG00000171121	0.720628	0.0268211	KCNMB3
ENSG00000129566	0.720149	5.46927e-23	TEP1
ENSG00000170776	0.72003	2.0374e-15	AKAP13
ENSG00000138767	0.719976	5.34551e-11	CNOT6L
ENSG00000196338	0.719898	7.01992e-09	NLGN3
ENSG00000230524	0.719514	0.0136121	COL6A4P1
ENSG00000169554	0.718763	7.34564e-07	ZEB2
ENSG00000145087	0.718475	4.46432e-11	STXBP5L
ENSG00000279198	0.717996	0.0413733	AC008894.3
ENSG00000032219	0.717469	8.1126e-13	ARID4A
ENSG00000160445	0.717413	2.71431e-40	ZER1
ENSG00000114770	0.717167	1.6683e-18	ABCC5
ENSG00000121989	0.71703	2.21038e-09	ACVR2A
ENSG00000265982	0.714417	0.0379341	AC103810.3
ENSG00000145390	0.713803	2.47033e-09	USP53
ENSG00000285184	0.713757	0.00734484	AC244033.2
ENSG00000119801	0.712995	8.49701e-10	YPEL5
ENSG00000083290	0.712549	7.70529e-13	ULK2
ENSG00000132669	0.712219	7.98957e-06	RIN2
ENSG00000154265	0.712063	7.01992e-09	ABCA5
ENSG00000245532	0.711504	8.54183e-07	NEAT1
ENSG00000205930	0.711407	0.00170752	C21orf62-AS1
ENSG00000186469	0.710952	3.607e-05	GNG2
ENSG00000078814	0.71011	0.0197495	MYH7B
ENSG00000170703	0.70957	0.0414462	TTLL6
ENSG00000153071	0.709181	2.4168e-08	DAB2
ENSG00000143341	0.708672	9.90605e-07	HMCN1
ENSG00000259764	0.708249	0.0304976	PCSK6-AS1
ENSG00000165626	0.707662	2.44963e-15	BEND7
ENSG00000151414	0.707646	2.76067e-11	NEK7
ENSG00000150510	0.707606	9.40647e-06	FAM124A
ENSG00000162194	0.707448	1.7847e-07	LBHD1
ENSG00000197813	0.707197	0.0337071	AC011450.1
ENSG00000104973	0.706145	4.94199e-22	MED25
ENSG00000104427	0.705069	6.21088e-08	ZC2HC1A
ENSG00000107669	0.704242	6.04963e-10	ATE1
ENSG00000244627	0.703719	9.82347e-10	TPTEP2
ENSG00000158402	0.703676	9.60641e-21	CDC25C
ENSG00000176896	0.703563	2.88535e-06	TCEANC
ENSG00000119878	0.702974	2.13085e-11	CRIPT
ENSG00000274372	0.702596	0.00122108	AC239803.3
ENSG00000063438	0.702509	1.36994e-15	AHRR
ENSG00000250208	0.701259	0.000631722	FZD10-DT
ENSG00000181227	0.7003	0.0278178	DLSTP1
ENSG00000100441	0.698374	7.66122e-19	KHNYN
ENSG00000156500	0.698218	4.42125e-06	FAM122C
ENSG00000249437	0.697532	0.0239548	NAIP
ENSG00000003147	0.69746	4.69968e-07	ICA1
ENSG00000153443	0.696773	4.2586e-13	UBALD1
ENSG00000129353	0.696715	1.65618e-08	SLC44A2
ENSG00000232931	0.696297	1.82026e-06	LINC00342
ENSG00000173575	0.69512	7.31652e-09	CHD2
ENSG00000126467	0.695076	0.0383861	TSKS
ENSG00000120616	0.694074	4.71297e-05	EPC1
ENSG00000177628	0.692062	2.06792e-09	GBA
ENSG00000141682	0.692042	2.21693e-06	PMAIP1
ENSG00000175785	0.691635	9.06678e-07	PRIMA1
ENSG00000241975	0.691578	0.048766	ELOCP19
ENSG00000125355	0.690574	1.19186e-05	TMEM255A
ENSG00000066629	0.690266	2.15637e-11	EML1
ENSG00000225783	0.6897	0.0342335	MIAT
ENSG00000033327	0.688695	1.98002e-06	GAB2
ENSG00000137968	0.688208	1.01556e-18	SLC44A5
ENSG00000245849	0.687927	5.28883e-07	RAD51-AS1
ENSG00000203808	0.687751	0.0291291	BVES-AS1
ENSG00000165355	0.686276	2.2538e-09	FBXO33
ENSG00000048540	0.685689	0.0224481	LMO3
ENSG00000111540	0.684056	8.03405e-16	RAB5B
ENSG00000142173	0.682929	0.0104994	COL6A2
ENSG00000185022	0.682856	0.000456406	MAFF
ENSG00000108840	0.682442	5.62746e-23	HDAC5
ENSG00000019995	0.682386	3.03514e-09	ZRANB1
ENSG00000169814	0.682136	1.20718e-12	BTD
ENSG00000198908	0.680582	1.29386e-09	BHLHB9
ENSG00000198795	0.679376	2.18778e-07	ZNF521
ENSG00000159247	0.678939	1.02903e-10	TUBBP5
ENSG00000261799	0.678871	0.000228185	AC007406.5
ENSG00000138678	0.6765	1.74248e-10	GPAT3
ENSG00000178075	0.676241	0.000231549	GRAMD1C
ENSG00000005020	0.676209	1.60763e-17	SKAP2
ENSG00000226711	0.676091	4.57736e-06	FAM66C
ENSG00000132716	0.675399	1.28268e-15	DCAF8
ENSG00000173376	0.675202	5.07108e-05	NDNF
ENSG00000198246	0.674885	2.68746e-06	SLC29A3
ENSG00000122547	0.674588	2.8953e-09	EEPD1
ENSG00000128849	0.673462	1.45475e-05	CGNL1
ENSG00000179104	0.673068	5.82444e-09	TMTC2
ENSG00000189366	0.67272	1.4579e-05	ALG1L
ENSG00000236753	0.672691	0.0112068	MKLN1-AS
ENSG00000110422	0.672381	3.36145e-08	HIPK3
ENSG00000215386	0.672042	0.000146459	MIR99AHG
ENSG00000166946	0.671526	7.5484e-16	CCNDBP1
ENSG00000203880	0.671391	5.80326e-18	PCMTD2
ENSG00000260947	0.670996	0.000109145	AL356489.2
ENSG00000137413	0.670218	5.52181e-13	TAF8
ENSG00000228451	0.669507	0.0483079	SDAD1P1
ENSG00000213625	0.669147	7.97084e-21	LEPROT
ENSG00000068697	0.668547	3.37068e-24	LAPTM4A
ENSG00000137845	0.665489	7.52859e-14	ADAM10
ENSG00000171502	0.665376	0.00133013	COL24A1
ENSG00000058085	0.665061	0.000931305	LAMC2
ENSG00000180488	0.664851	1.80835e-07	MIGA1
ENSG00000265298	0.664423	0.00251686	AC132812.1
ENSG00000174718	0.66426	7.70529e-13	KIAA1551
ENSG00000237125	0.662855	0.0127401	HAND2-AS1
ENSG00000154330	0.662802	0.00118396	PGM5
ENSG00000179750	0.662756	0.000343629	APOBEC3B
ENSG00000104765	0.662697	4.20287e-15	BNIP3L
ENSG00000174485	0.662639	2.73628e-21	DENND4A
ENSG00000186918	0.661838	6.15552e-16	ZNF395
ENSG00000203965	0.661321	1.8134e-07	EFCAB7
ENSG00000164117	0.661163	2.1886e-07	FBXO8
ENSG00000112139	0.660987	2.55595e-05	MDGA1
ENSG00000075303	0.660256	1.606e-09	SLC25A40
ENSG00000186496	0.659967	7.68066e-07	ZNF396
ENSG00000145246	0.659721	6.53151e-07	ATP10D
ENSG00000123066	0.65928	7.5032e-11	MED13L
ENSG00000213918	0.65878	1.96284e-13	DNASE1
ENSG00000066279	0.657839	1.21777e-13	ASPM
ENSG00000135502	0.657455	6.45121e-05	SLC26A10
ENSG00000137460	0.65721	1.7522e-05	FHDC1
ENSG00000115841	0.657203	0.000732138	RMDN2
ENSG00000119121	0.656152	0.00199974	TRPM6
ENSG00000121101	0.655903	0.0266587	TEX14
ENSG00000138433	0.655884	3.18175e-09	CIR1
ENSG00000029534	0.655147	9.02748e-06	ANK1
ENSG00000136842	0.655089	3.56558e-12	TMOD1
ENSG00000076685	0.654955	2.67414e-07	NT5C2
ENSG00000127920	0.654335	0.00200032	GNG11
ENSG00000163378	0.654156	1.97379e-10	EOGT
ENSG00000127152	0.654045	0.000662801	BCL11B
ENSG00000180354	0.652646	6.24346e-20	MTURN
ENSG00000274561	0.652058	0.0151578	AC005332.3
ENSG00000164404	0.651582	0.0127316	GDF9
ENSG00000151748	0.651398	3.45593e-11	SAV1
ENSG00000198221	0.65139	0.003205	AFDN-DT
ENSG00000053254	0.650334	2.85632e-15	FOXN3
ENSG00000198909	0.649791	2.1439e-11	MAP3K3
ENSG00000073331	0.649673	7.7981e-08	ALPK1
ENSG00000130997	0.649119	4.70739e-09	POLN
ENSG00000260276	0.649046	0.0117905	AC022167.2
ENSG00000138172	0.648894	8.4698e-05	CALHM2
ENSG00000239665	0.648697	2.71709e-09	AL157392.3
ENSG00000151320	0.648223	9.41735e-05	AKAP6
ENSG00000077092	0.648036	3.14892e-05	RARB
ENSG00000165555	0.647877	0.00188901	NOXRED1
ENSG00000112964	0.647821	0.000643831	GHR
ENSG00000156535	0.647263	6.85902e-14	CD109
ENSG00000166855	0.646589	1.71132e-16	CLPX
ENSG00000187091	0.646477	0.00698854	PLCD1
ENSG00000245146	0.645818	0.00112306	MALINC1
ENSG00000161328	0.644952	0.000672824	LRRC56
ENSG00000186854	0.64494	0.00831988	TRABD2A
ENSG00000196998	0.644541	1.31352e-14	WDR45
ENSG00000149050	0.644498	0.00106864	ZNF214
ENSG00000157741	0.644369	3.31464e-07	UBN2
ENSG00000205572	0.6434	0.0402852	SERF1B
ENSG00000213713	0.642042	0.000200989	PIGCP1
ENSG00000005339	0.642035	2.62553e-05	CREBBP
ENSG00000013441	0.641346	0.0307532	CLK1
ENSG00000113595	0.639089	1.09088e-07	TRIM23
ENSG00000104946	0.6387	1.33878e-11	TBC1D17
ENSG00000173926	0.63861	3.08995e-05	2003-03-01
ENSG00000120690	0.638587	2.06072e-08	ELF1
ENSG00000189136	0.638272	4.11543e-05	UBE2Q2P1
ENSG00000139636	0.638218	1.23609e-18	LMBR1L
ENSG00000152527	0.638119	0.00115408	PLEKHH2
ENSG00000175224	0.637909	4.14301e-17	ATG13
ENSG00000145780	0.637595	4.57412e-08	FEM1C
ENSG00000267002	0.637276	4.0744e-15	AC060780.1
ENSG00000236104	0.636812	4.35834e-07	ZBTB22
ENSG00000072422	0.636781	1.79495e-09	RHOBTB1
ENSG00000096696	0.636397	3.27789e-17	DSP
ENSG00000125629	0.636223	9.92987e-12	INSIG2
ENSG00000188033	0.635954	0.0138433	ZNF490
ENSG00000168876	0.635836	2.98579e-16	ANKRD49
ENSG00000164841	0.634745	0.00289792	TMEM74
ENSG00000246263	0.633883	0.000228609	UBR5-AS1
ENSG00000146776	0.633848	1.3675e-05	ATXN7L1
ENSG00000162624	0.633668	0.000682257	LHX8
ENSG00000138448	0.633381	8.8125e-19	ITGAV
ENSG00000188338	0.633345	0.000271811	SLC38A3
ENSG00000245526	0.633165	0.000228609	LINC00461
ENSG00000255893	0.632052	0.0176723	AP000786.1
ENSG00000166073	0.632024	2.30603e-12	GPR176
ENSG00000128512	0.631846	1.05291e-09	DOCK4
ENSG00000261136	0.631626	0.0135233	AC023908.3
ENSG00000180592	0.63095	1.10096e-05	SKIDA1
ENSG00000234678	0.630927	0.00484055	ELF3-AS1
ENSG00000148180	0.630184	2.02154e-06	GSN
ENSG00000135870	0.630039	1.61753e-06	RC3H1
ENSG00000111802	0.629675	6.24557e-06	TDP2
ENSG00000196104	0.629482	0.00274903	SPOCK3
ENSG00000250337	0.62897	3.03402e-06	PURPL
ENSG00000133121	0.628781	1.23172e-05	STARD13
ENSG00000234390	0.627977	0.00624025	USP27X-AS1
ENSG00000113594	0.627729	2.12204e-08	LIFR
ENSG00000163536	0.62764	7.83049e-06	SERPINI1
ENSG00000250546	0.627263	0.0453995	AC079160.1
ENSG00000088930	0.626913	2.73143e-09	XRN2
ENSG00000138587	0.626699	7.83722e-05	MNS1
ENSG00000260000	0.62612	0.00101749	AL133338.1
ENSG00000165406	0.625768	3.46036e-16	2008-03-01
ENSG00000284428	0.625271	0.000778162	IPO5P1
ENSG00000121749	0.624707	3.29854e-12	TBC1D15
ENSG00000214837	0.624311	0.0139337	LINC01347
ENSG00000273748	0.623788	0.0172257	AL592183.1
ENSG00000164120	0.623583	0.0211659	HPGD
ENSG00000109906	0.622819	0.0156155	ZBTB16
ENSG00000178573	0.622219	2.44056e-15	MAF
ENSG00000125848	0.622006	1.66599e-05	FLRT3
ENSG00000010310	0.620707	0.037358	GIPR
ENSG00000073711	0.620594	1.73586e-08	PPP2R3A
ENSG00000148516	0.620338	2.51693e-07	ZEB1
ENSG00000203943	0.620287	0.0139045	SAMD13
ENSG00000112851	0.619744	3.65486e-12	ERBIN
ENSG00000180667	0.619396	7.84786e-17	YOD1
ENSG00000259820	0.618984	0.000835533	AC083843.2
ENSG00000132471	0.617716	1.08156e-20	WBP2
ENSG00000137575	0.617381	1.39445e-27	SDCBP
ENSG00000152520	0.616967	4.61064e-17	PAN3
ENSG00000120647	0.61631	2.45544e-08	CCDC77
ENSG00000066739	0.615696	3.16426e-19	ATG2B
ENSG00000204406	0.615519	3.97707e-07	MBD5
ENSG00000223459	0.614699	4.37971e-05	TCAF1P1
ENSG00000250318	0.614361	0.0452271	AC003072.1
ENSG00000115423	0.614194	7.66472e-11	DNAH6
ENSG00000215022	0.613985	0.0252238	AL008729.1
ENSG00000049192	0.613354	2.76132e-07	ADAMTS6
ENSG00000099308	0.612909	9.41851e-17	MAST3
ENSG00000006042	0.612695	5.75234e-16	TMEM98
ENSG00000034677	0.612663	1.1213e-09	RNF19A
ENSG00000165879	0.612568	7.15912e-05	FRAT1
ENSG00000215302	0.611901	0.000225009	AC127502.1
ENSG00000259485	0.611644	0.00427206	LINC02253
ENSG00000138134	0.611482	4.77429e-06	STAMBPL1
ENSG00000185477	0.610551	3.57994e-07	GPRIN3
ENSG00000140396	0.610071	9.43636e-10	NCOA2
ENSG00000110046	0.609882	5.67979e-16	ATG2A
ENSG00000080947	0.609149	4.94381e-06	CROCCP3
ENSG00000163625	0.608778	1.74248e-10	WDFY3
ENSG00000166783	0.608409	3.46154e-15	MARF1
ENSG00000153234	0.608153	0.000960222	NR4A2
ENSG00000164674	0.606303	0.00310645	SYTL3
ENSG00000183401	0.606035	0.00471556	CCDC159
ENSG00000005483	0.605588	5.22361e-09	KMT2E
ENSG00000003402	0.605476	3.30171e-16	CFLAR
ENSG00000261730	0.60534	0.0325233	AL034346.1
ENSG00000101624	0.605229	0.0013777	CEP76
ENSG00000175984	0.603642	4.75987e-07	DENND2C
ENSG00000281189	0.603247	0.00613082	GHET1
ENSG00000163694	0.602787	0.000268103	RBM47
ENSG00000136044	0.602387	2.68798e-20	APPL2
ENSG00000241764	0.602096	0.0316311	AC002467.1
ENSG00000091536	0.602027	0.0141521	MYO15A
ENSG00000224189	0.601823	4.62752e-10	HAGLR
ENSG00000174428	0.601447	0.0318695	GTF2IRD2B
ENSG00000005059	0.600867	6.92086e-12	MCUB
ENSG00000196787	0.59993	0.000732081	HIST1H2AG
ENSG00000168071	0.598969	0.00665375	CCDC88B
ENSG00000266010	0.598921	0.0365656	GATA6-AS1
ENSG00000059145	0.598905	1.53365e-07	UNKL
ENSG00000148737	0.596447	3.44242e-09	TCF7L2
ENSG00000181652	0.596322	0.0319668	ATG9B
ENSG00000170852	0.595896	5.87956e-12	KBTBD2
ENSG00000017797	0.595789	4.04452e-21	RALBP1
ENSG00000151553	0.595578	6.78932e-12	FAM160B1
ENSG00000230373	0.593709	4.01345e-05	GOLGA6L5P
ENSG00000105443	0.593573	2.32821e-19	CYTH2
ENSG00000183150	0.593552	0.0163687	GPR19
ENSG00000265763	0.593214	9.65356e-07	ZNF488
ENSG00000116285	0.593043	5.57452e-09	ERRFI1
ENSG00000116209	0.592153	1.71717e-17	TMEM59
ENSG00000164542	0.591368	4.84148e-06	KIAA0895
ENSG00000140682	0.591307	0.00163863	TGFB1I1
ENSG00000186908	0.591045	3.61739e-26	ZDHHC17
ENSG00000140795	0.589938	0.0344788	MYLK3
ENSG00000146247	0.588687	1.23975e-11	PHIP
ENSG00000106123	0.588407	0.000254034	EPHB6
ENSG00000043355	0.588153	3.42044e-05	ZIC2
ENSG00000123607	0.58781	1.59044e-13	TTC21B
ENSG00000241634	0.587223	0.0217174	AC069499.1
ENSG00000182796	0.586799	1.25045e-05	TMEM198B
ENSG00000133606	0.586753	6.48732e-18	MKRN1
ENSG00000158423	0.586729	0.00112844	RIBC1
ENSG00000070540	0.586315	0.000520953	WIPI1
ENSG00000204314	0.586273	0.0177888	PRRT1
ENSG00000196421	0.58609	0.000350431	C20orf204
ENSG00000203799	0.586003	8.32363e-11	CCDC162P
ENSG00000270344	0.585674	0.0218684	POC1B-AS1
ENSG00000117758	0.585664	1.22512e-14	STX12
ENSG00000111897	0.585265	6.85902e-14	SERINC1
ENSG00000165813	0.585211	1.48041e-14	CCDC186
ENSG00000117335	0.585021	2.85123e-12	CD46
ENSG00000196352	0.583793	2.59532e-18	CD55
ENSG00000142784	0.582076	2.08395e-14	WDTC1
ENSG00000119688	0.581034	6.12846e-28	ABCD4
ENSG00000109618	0.579951	2.85833e-09	SEPSECS
ENSG00000204580	0.579918	4.45326e-06	DDR1
ENSG00000276644	0.579814	1.41289e-05	DACH1
ENSG00000101493	0.579785	3.87514e-08	ZNF516
ENSG00000081052	0.578888	0.0446522	COL4A4
ENSG00000137486	0.578502	8.38166e-10	ARRB1
ENSG00000279407	0.577886	2.14631e-05	AC007191.1
ENSG00000151892	0.577764	0.00103174	GFRA1
ENSG00000156273	0.57678	6.13855e-13	BACH1
ENSG00000180447	0.576365	1.97513e-11	GAS1
ENSG00000170581	0.576202	1.84938e-10	STAT2
ENSG00000197442	0.575837	1.91945e-06	MAP3K5
ENSG00000145794	0.575333	0.00593342	MEGF10
ENSG00000144426	0.575284	1.42471e-07	NBEAL1
ENSG00000110628	0.574841	0.0490408	SLC22A18
ENSG00000214944	0.574548	7.66095e-06	ARHGEF28
ENSG00000280077	0.573564	0.000669024	AL353763.2
ENSG00000173531	0.573133	0.000276779	MST1
ENSG00000176834	0.572434	1.35079e-09	VSIG10
ENSG00000131370	0.572417	1.06112e-07	SH3BP5
ENSG00000109756	0.572342	1.98049e-08	RAPGEF2
ENSG00000166262	0.572031	0.0091804	FAM227B
ENSG00000197566	0.571358	0.000480436	ZNF624
ENSG00000270872	0.571271	0.0232971	SRGAP2D
ENSG00000249395	0.571268	8.01932e-07	CASC9
ENSG00000066427	0.570709	1.42343e-09	ATXN3
ENSG00000135083	0.570294	0.020182	CCNJL
ENSG00000095574	0.569859	1.56663e-07	IKZF5
ENSG00000107679	0.569536	5.77706e-28	PLEKHA1
ENSG00000147050	0.569188	1.5301e-06	KDM6A
ENSG00000205795	0.568562	0.0348876	CYS1
ENSG00000101040	0.568302	9.43355e-14	ZMYND8
ENSG00000168216	0.567814	9.49608e-11	LMBRD1
ENSG00000100994	0.56584	5.16747e-13	PYGB
ENSG00000112144	0.564919	2.22419e-07	ICK
ENSG00000137103	0.564831	0.000474947	TMEM8B
ENSG00000233429	0.564571	8.61854e-08	HOTAIRM1
ENSG00000266028	0.564375	2.04896e-19	SRGAP2
ENSG00000162551	0.563889	0.000273559	ALPL
ENSG00000077943	0.563352	1.96194e-05	ITGA8
ENSG00000255112	0.563042	2.68267e-10	CHMP1B
ENSG00000136940	0.562742	8.95478e-09	PDCL
ENSG00000214176	0.562054	5.56881e-08	PLEKHM1P1
ENSG00000063180	0.56106	4.95003e-06	CA11
ENSG00000173611	0.560869	1.13254e-07	SCAI
ENSG00000162819	0.560603	9.14916e-08	BROX
ENSG00000069702	0.560162	2.77051e-15	TGFBR3
ENSG00000104218	0.560159	3.71968e-07	CSPP1
ENSG00000174080	0.56008	2.35164e-06	CTSF
ENSG00000135968	0.559799	5.30152e-16	GCC2
ENSG00000185033	0.559618	5.01643e-10	SEMA4B
ENSG00000132376	0.559241	9.38663e-11	INPP5K
ENSG00000184634	0.559203	1.7552e-14	MED12
ENSG00000134899	0.558363	0.0325806	ERCC5
ENSG00000183891	0.557941	5.46227e-07	TTC32
ENSG00000137171	0.556993	5.29348e-14	KLC4
ENSG00000128045	0.556945	0.000835524	RASL11B
ENSG00000163689	0.55693	7.44142e-05	C3orf67
ENSG00000101096	0.556803	0.0153526	NFATC2
ENSG00000118482	0.555783	2.25401e-11	PHF3
ENSG00000248334	0.555199	0.00137773	WHAMMP2
ENSG00000198513	0.555147	0.00062113	ATL1
ENSG00000275294	0.555024	0.00126443	LINC02340
ENSG00000083799	0.554589	6.88409e-12	CYLD
ENSG00000225190	0.554404	6.72209e-08	PLEKHM1
ENSG00000103479	0.554207	2.10427e-06	RBL2
ENSG00000125871	0.554194	4.23903e-06	MGME1
ENSG00000112282	0.553846	3.52031e-13	MED23
ENSG00000185658	0.553613	1.47353e-10	BRWD1
ENSG00000054267	0.553414	0.0163158	ARID4B
ENSG00000196912	0.553316	7.76551e-07	ANKRD36B
ENSG00000180190	0.553309	0.0141809	TDRP
ENSG00000240086	0.553298	0.027918	AC092969.1
ENSG00000254876	0.552888	0.0267794	SUGT1P4-STRA6LP
ENSG00000146373	0.552721	2.48362e-10	RNF217
ENSG00000024048	0.552465	4.86701e-08	UBR2
ENSG00000177666	0.552397	1.1522e-18	PNPLA2
ENSG00000109099	0.551606	4.71411e-08	PMP22
ENSG00000111653	0.551358	1.21316e-09	ING4
ENSG00000229931	0.551307	0.0178655	AL137003.1
ENSG00000175445	0.550857	0.00792887	LPL
ENSG00000182095	0.550378	8.54183e-07	TNRC18
ENSG00000196151	0.550018	7.86373e-05	WDSUB1
ENSG00000078142	0.549996	1.95582e-07	PIK3C3
ENSG00000182957	0.549916	1.19121e-05	SPATA13
ENSG00000196199	0.549901	5.73649e-07	MPHOSPH8
ENSG00000198089	0.548658	2.13085e-11	SFI1
ENSG00000089163	0.548647	0.0184634	SIRT4
ENSG00000144455	0.54837	1.16489e-05	SUMF1
ENSG00000278390	0.547961	0.029206	AL354696.2
ENSG00000165185	0.547628	5.43779e-06	KIAA1958
ENSG00000177106	0.547338	0.00594025	EPS8L2
ENSG00000125820	0.547128	0.0117905	NKX2-2
ENSG00000054793	0.546025	3.64786e-19	ATP9A
ENSG00000153094	0.5457	5.94053e-11	BCL2L11
ENSG00000273230	0.545453	0.00757419	AC102953.2
ENSG00000198945	0.544696	2.70734e-12	L3MBTL3
ENSG00000260916	0.544562	0.000365379	CCPG1
ENSG00000135766	0.544356	1.2989e-12	EGLN1
ENSG00000079459	0.544304	1.30499e-14	FDFT1
ENSG00000112319	0.543728	9.72795e-10	EYA4
ENSG00000153250	0.543534	9.33907e-11	RBMS1
ENSG00000271643	0.54325	0.0176784	AC112220.2
ENSG00000091592	0.543066	0.000108196	NLRP1
ENSG00000008869	0.542927	1.49307e-12	HEATR5B
ENSG00000178401	0.541338	0.0025065	DNAJC22
ENSG00000276141	0.541136	0.000177483	WHAMMP3
ENSG00000198715	0.541088	1.70688e-09	GLMP
ENSG00000133124	0.540753	7.44326e-07	IRS4
ENSG00000235859	0.540551	0.0138201	AC006978.1
ENSG00000154309	0.540094	1.4532e-05	DISP1
ENSG00000174501	0.538236	1.55039e-09	ANKRD36C
ENSG00000123643	0.538227	2.28205e-05	SLC36A1
ENSG00000117859	0.538145	1.602e-15	OSBPL9
ENSG00000124224	0.537889	2.69469e-09	PPP4R1L
ENSG00000108854	0.53761	1.71261e-08	SMURF2
ENSG00000135750	0.536869	1.48821e-06	KCNK1
ENSG00000139445	0.536769	8.446e-05	FOXN4
ENSG00000075290	0.53635	0.0136921	WNT8B
ENSG00000186635	0.536108	3.07828e-20	ARAP1
ENSG00000183475	0.535776	1.54945e-05	ASB7
ENSG00000143776	0.535452	9.95644e-10	CDC42BPA
ENSG00000241399	0.535121	0.000441288	CD302
ENSG00000275325	0.534361	0.013235	PDCD6IPP1
ENSG00000115548	0.534324	2.98723e-05	KDM3A
ENSG00000198420	0.534169	6.51758e-07	TCAF1
ENSG00000242574	0.53365	0.00219265	HLA-DMB
ENSG00000130477	0.532798	0.0346359	UNC13A
ENSG00000136147	0.532081	0.016721	PHF11
ENSG00000164118	0.531925	4.94036e-11	CEP44
ENSG00000169129	0.531513	0.0261672	AFAP1L2
ENSG00000248866	0.531323	0.0132237	USP46-AS1
ENSG00000127914	0.531278	1.91975e-15	AKAP9
ENSG00000183726	0.531231	2.13002e-13	TMEM50A
ENSG00000069424	0.531123	0.0083518	KCNAB2
ENSG00000196482	0.531014	0.00890522	ESRRG
ENSG00000163297	0.53096	0.000326451	ANTXR2
ENSG00000240230	0.530769	6.14136e-05	COX19
ENSG00000185115	0.529782	0.000100395	NSMCE3
ENSG00000119048	0.529727	6.80444e-07	UBE2B
ENSG00000143995	0.529242	1.43361e-08	MEIS1
ENSG00000135272	0.52893	3.42672e-08	MDFIC
ENSG00000171843	0.528914	3.30487e-10	MLLT3
ENSG00000234420	0.527663	5.70249e-13	ZNF37BP
ENSG00000166313	0.527364	4.05914e-11	APBB1
ENSG00000135821	0.527142	4.08576e-12	GLUL
ENSG00000240891	0.526579	0.0043675	PLCXD2
ENSG00000136114	0.526294	0.0267436	THSD1
ENSG00000108176	0.526293	9.8054e-07	DNAJC12
ENSG00000139971	0.526279	0.000338154	ARMH4
ENSG00000082996	0.526136	8.37197e-09	RNF13
ENSG00000166548	0.525917	1.40117e-06	TK2
ENSG00000023697	0.525268	4.02182e-12	DERA
ENSG00000079257	0.525065	0.00293086	LXN
ENSG00000136367	0.52478	0.000716634	ZFHX2
ENSG00000064199	0.523072	1.10639e-06	SPA17
ENSG00000124762	0.522983	1.24467e-07	CDKN1A
ENSG00000261377	0.522896	0.000515205	PDCD6IPP2
ENSG00000132016	0.522744	0.00010709	C19orf57
ENSG00000269837	0.522707	9.99471e-05	IPO5P1
ENSG00000164659	0.522616	7.7981e-08	KIAA1324L
ENSG00000109944	0.522489	0.000308537	JHY
ENSG00000240771	0.522216	1.02186e-07	ARHGEF25
ENSG00000135999	0.521957	7.91573e-05	EPC2
ENSG00000172602	0.521244	0.0258307	RND1
ENSG00000134317	0.521019	0.000365697	GRHL1
ENSG00000158290	0.520988	1.2119e-21	CUL4B
ENSG00000224046	0.520736	0.0230893	AC005076.1
ENSG00000173209	0.520653	7.01374e-05	AHSA2P
ENSG00000149591	0.52065	0.000278839	TAGLN
ENSG00000224660	0.520579	0.000841076	SH3BP5-AS1
ENSG00000164199	0.520115	1.8292e-08	ADGRV1
ENSG00000072133	0.520012	1.21401e-08	RPS6KA6
ENSG00000157191	0.519549	1.84482e-06	NECAP2
ENSG00000178458	0.519526	0.0203023	H3F3AP6
ENSG00000048342	0.519229	4.68026e-07	CC2D2A
ENSG00000099139	0.518981	9.1747e-09	PCSK5
ENSG00000189171	0.518811	7.44326e-07	S100A13
ENSG00000246695	0.518649	0.00017452	RASSF8-AS1
ENSG00000107643	0.518558	2.49595e-13	MAPK8
ENSG00000173482	0.518175	9.51205e-05	PTPRM
ENSG00000229404	0.517969	0.00740201	LINC00858
ENSG00000185551	0.517714	1.5534e-07	NR2F2
ENSG00000228775	0.516705	0.0267796	WEE2-AS1
ENSG00000259877	0.516621	0.0027946	AC009113.1
ENSG00000254837	0.516306	0.027407	AP001372.2
ENSG00000196549	0.515761	0.000216915	MME
ENSG00000120256	0.515719	0.000256901	LRP11
ENSG00000150630	0.515583	0.0148487	VEGFC
ENSG00000204642	0.515534	0.00363693	HLA-F
ENSG00000164603	0.514953	0.0055817	BMT2
ENSG00000021355	0.514645	4.21476e-06	SERPINB1
ENSG00000186462	0.51383	0.000264597	NAP1L2
ENSG00000065243	0.5131	5.26559e-08	PKN2
ENSG00000273148	0.512091	0.0463218	AL035563.1
ENSG00000259349	0.511791	0.0386045	AC011921.1
ENSG00000018408	0.51168	8.361e-09	WWTR1
ENSG00000050165	0.511613	0.015994	DKK3
ENSG00000233223	0.511472	0.000329154	AC016876.1
ENSG00000260329	0.51134	0.0405	AC007541.1
ENSG00000108306	0.510757	1.6898e-10	FBXL20
ENSG00000086666	0.509444	1.22159e-06	ZFAND6
ENSG00000124098	0.509211	0.00111016	FAM210B
ENSG00000102078	0.508644	1.01969e-05	SLC25A14
ENSG00000065413	0.508329	1.98815e-05	ANKRD44
ENSG00000103978	0.508327	5.5044e-05	TMEM87A
ENSG00000126775	0.507702	3.42431e-06	ATG14
ENSG00000228106	0.507359	0.00162372	AL392172.1
ENSG00000185650	0.507341	1.5328e-06	ZFP36L1
ENSG00000113240	0.507118	0.000649493	CLK4
ENSG00000163702	0.50686	0.010927	IL17RC
ENSG00000070761	0.506703	0.000618082	CFAP20
ENSG00000157796	0.506566	3.62713e-10	WDR19
ENSG00000272667	0.505735	0.00422186	AC012306.2
ENSG00000185236	0.505057	7.09619e-09	RAB11B
ENSG00000257354	0.504455	0.0144378	AC048341.1
ENSG00000147231	0.504375	7.64337e-17	CXorf57
ENSG00000257702	0.504088	0.0183731	LBX2-AS1
ENSG00000169193	0.504082	2.12068e-05	CCDC126
ENSG00000147421	0.503528	0.000316585	HMBOX1
ENSG00000005238	0.503008	0.00811619	FAM214B
ENSG00000091656	0.502874	0.00141526	ZFHX4
ENSG00000091039	0.50266	3.1086e-08	OSBPL8
ENSG00000135241	0.502352	3.66035e-08	PNPLA8
ENSG00000205913	0.501263	0.000343657	SRRM2-AS1
ENSG00000114805	0.500953	6.53151e-07	PLCH1
ENSG00000164749	0.500922	0.00259201	HNF4G
ENSG00000198369	0.500903	4.26829e-06	SPRED2
ENSG00000116667	0.500683	2.1454e-06	C1orf21
ENSG00000186350	0.499607	9.76403e-14	RXRA
ENSG00000026508	0.499347	0.0182375	CD44
ENSG00000135205	0.499336	0.00305106	CCDC146
ENSG00000143457	0.498928	6.04223e-05	GOLPH3L
ENSG00000247271	0.498927	0.00082522	ZBED5-AS1
ENSG00000096872	0.498775	2.84056e-06	IFT74
ENSG00000109046	0.498749	1.02142e-08	WSB1
ENSG00000100802	0.498508	0.000955016	C14orf93
ENSG00000111269	0.498357	4.24244e-08	CREBL2
ENSG00000228486	0.498333	0.00514545	C2orf92
ENSG00000166997	0.497918	7.85622e-06	CNPY4
ENSG00000144366	0.497908	1.96466e-08	GULP1
ENSG00000128487	0.497346	9.84858e-12	SPECC1
ENSG00000118515	0.496817	0.0396349	SGK1
ENSG00000197816	0.496606	0.0438136	CCDC180
ENSG00000139200	0.496439	0.0157691	PIANP
ENSG00000135315	0.496234	0.000316983	CEP162
ENSG00000077616	0.496057	0.00169949	NAALAD2
ENSG00000023902	0.495717	4.09035e-11	PLEKHO1
ENSG00000064601	0.495617	4.40376e-07	CTSA
ENSG00000123104	0.49499	4.71104e-08	ITPR2
ENSG00000279519	0.493446	0.0257332	AC007382.1
ENSG00000211455	0.493327	2.16059e-05	STK38L
ENSG00000261505	0.4927	0.0488114	AL031714.1
ENSG00000100307	0.492695	0.00370987	CBX7
ENSG00000074054	0.492412	2.48671e-14	CLASP1
ENSG00000112378	0.492314	1.91364e-13	PERP
ENSG00000106004	0.49195	0.000251429	HOXA5
ENSG00000151276	0.491679	1.28508e-10	MAGI1
ENSG00000285278	0.491445	0.0291254	TFAP2A-AS2
ENSG00000105519	0.491335	0.0360321	CAPS
ENSG00000228630	0.491081	5.3853e-06	HOTAIR
ENSG00000092758	0.490918	0.0322737	COL9A3
ENSG00000146966	0.489462	0.000172282	DENND2A
ENSG00000167604	0.489315	0.0168675	NFKBID
ENSG00000185920	0.489249	1.63403e-06	PTCH1
ENSG00000166912	0.487949	3.06587e-06	MTMR10
ENSG00000164331	0.487652	8.92357e-06	ANKRA2
ENSG00000120727	0.486808	4.385e-14	PAIP2
ENSG00000136754	0.486679	3.21989e-05	ABI1
ENSG00000175137	0.486651	2.6349e-07	SH3BP5L
ENSG00000160145	0.486408	0.000123047	KALRN
ENSG00000104447	0.484442	7.96871e-05	TRPS1
ENSG00000147082	0.483863	0.0040276	CCNB3
ENSG00000189120	0.483783	0.0370287	SP6
ENSG00000148218	0.482006	1.53143e-10	ALAD
ENSG00000279453	0.480849	0.0148834	Z99129.4
ENSG00000146263	0.480454	1.20936e-07	MMS22L
ENSG00000145730	0.480211	2.64788e-10	PAM
ENSG00000196914	0.479248	1.15503e-14	ARHGEF12
ENSG00000068394	0.478929	1.75888e-10	GPKOW
ENSG00000115145	0.478859	5.5127e-07	STAM2
ENSG00000120820	0.478629	8.47763e-05	GLT8D2
ENSG00000104067	0.478181	2.06257e-05	TJP1
ENSG00000073614	0.477764	8.32363e-11	KDM5A
ENSG00000142694	0.477759	0.00984378	EVA1B
ENSG00000101972	0.477631	3.69317e-11	STAG2
ENSG00000152484	0.477014	3.28433e-11	USP12
ENSG00000104325	0.476937	9.8124e-07	DECR1
ENSG00000054983	0.475515	0.00339894	GALC
ENSG00000150527	0.475287	2.4079e-06	MIA2
ENSG00000280798	0.47522	0.00476523	LINC00294
ENSG00000130787	0.474533	2.33571e-09	HIP1R
ENSG00000128872	0.473642	0.000109446	TMOD2
ENSG00000185272	0.473517	0.000213977	RBM11
ENSG00000164300	0.473286	1.81434e-08	SERINC5
ENSG00000205356	0.472998	6.32685e-08	TECPR1
ENSG00000157514	0.472929	0.0490496	TSC22D3
ENSG00000163349	0.472276	0.000120758	HIPK1
ENSG00000128016	0.471985	0.00629778	ZFP36
ENSG00000134954	0.471961	0.00372447	ETS1
ENSG00000166352	0.471837	2.69326e-07	C11orf74
ENSG00000063854	0.471699	2.09337e-05	HAGH
ENSG00000130517	0.471475	0.003009	PGPEP1
ENSG00000198961	0.471371	2.92862e-09	PJA2
ENSG00000186376	0.471253	3.87514e-08	ZNF75D
ENSG00000241769	0.470575	0.00875009	LINC00893
ENSG00000110330	0.469809	1.82977e-08	BIRC2
ENSG00000278864	0.469645	0.0374538	AC055811.4
ENSG00000160190	0.469194	3.66004e-05	SLC37A1
ENSG00000122691	0.468565	7.94672e-05	TWIST1
ENSG00000020922	0.468318	1.77067e-13	MRE11
ENSG00000005889	0.467151	0.00253919	ZFX
ENSG00000120071	0.467076	3.43745e-07	KANSL1
ENSG00000106404	0.466938	3.4291e-09	CLDN15
ENSG00000187535	0.466932	1.45642e-07	IFT140
ENSG00000149231	0.466773	2.67664e-07	CCDC82
ENSG00000198729	0.46621	3.88392e-06	PPP1R14C
ENSG00000135677	0.466148	5.84908e-08	GNS
ENSG00000131171	0.465997	3.77226e-06	SH3BGRL
ENSG00000213865	0.465607	0.0079592	C8orf44
ENSG00000131725	0.465507	1.61533e-09	WDR44
ENSG00000178662	0.465292	0.00143648	CSRNP3
ENSG00000073584	0.464524	1.26443e-05	SMARCE1
ENSG00000253293	0.464499	9.10663e-09	HOXA10
ENSG00000198624	0.464322	4.30693e-05	CCDC69
ENSG00000256683	0.463577	0.00235051	ZNF350
ENSG00000112079	0.463557	4.49891e-05	STK38
ENSG00000174652	0.461878	2.54804e-09	ZNF266
ENSG00000170653	0.461792	3.403e-06	ATF7
ENSG00000264522	0.461698	9.77828e-05	OTUD7B
ENSG00000172943	0.461378	7.80297e-13	PHF8
ENSG00000021300	0.461352	0.00984797	PLEKHB1
ENSG00000080986	0.460985	1.43843e-05	NDC80
ENSG00000143842	0.46077	1.81483e-05	SOX13
ENSG00000196781	0.460719	1.76791e-08	TLE1
ENSG00000186111	0.460625	3.00704e-07	PIP5K1C
ENSG00000197748	0.460365	0.00344829	CFAP43
ENSG00000198053	0.46013	9.49825e-06	SIRPA
ENSG00000156313	0.459245	2.21911e-07	RPGR
ENSG00000105538	0.458609	0.00720652	RASIP1
ENSG00000147119	0.45857	0.000176607	CHST7
ENSG00000137831	0.458336	2.28779e-05	UACA
ENSG00000173404	0.457447	0.00664549	INSM1
ENSG00000204438	0.457175	0.000128337	GPANK1
ENSG00000160908	0.457062	0.000444858	ZNF394
ENSG00000122507	0.456927	7.23845e-06	BBS9
ENSG00000150477	0.456579	2.24304e-05	KIAA1328
ENSG00000153487	0.455717	0.000882161	ING1
ENSG00000105866	0.455549	0.00203211	SP4
ENSG00000150938	0.455527	1.53455e-09	CRIM1
ENSG00000146122	0.455126	0.000193628	DAAM2
ENSG00000136051	0.453905	9.88409e-11	WASHC4
ENSG00000105419	0.453417	0.0129523	MEIS3
ENSG00000243302	0.452641	0.000312169	AC018638.4
ENSG00000197705	0.452456	0.0286574	KLHL14
ENSG00000073910	0.451121	0.00993876	FRY
ENSG00000171033	0.450717	9.18895e-07	PKIA
ENSG00000101745	0.449652	0.00117025	ANKRD12
ENSG00000234664	0.449332	0.00534116	HMGN2P5
ENSG00000128408	0.449166	0.00211285	RIBC2
ENSG00000106460	0.448914	1.44479e-06	TMEM106B
ENSG00000230715	0.448122	0.003205	AC018638.2
ENSG00000150471	0.447383	0.0031192	ADGRL3
ENSG00000175643	0.447344	0.000362533	RMI2
ENSG00000120594	0.44717	1.5249e-05	PLXDC2
ENSG00000146021	0.447064	0.00016943	KLHL3
ENSG00000140545	0.446939	0.00262009	MFGE8
ENSG00000011105	0.446466	4.58679e-05	TSPAN9
ENSG00000183111	0.446323	0.0189068	ARHGEF37
ENSG00000089820	0.446251	0.0194331	ARHGAP4
ENSG00000157927	0.446203	2.09954e-05	RADIL
ENSG00000096093	0.445969	9.68682e-06	EFHC1
ENSG00000203867	0.445909	5.48914e-11	RBM20
ENSG00000135047	0.44565	1.18831e-09	CTSL
ENSG00000116266	0.44533	9.42072e-09	STXBP3
ENSG00000085382	0.445104	2.80095e-10	HACE1
ENSG00000173821	0.444601	2.19628e-08	RNF213
ENSG00000165030	0.444265	0.00113113	NFIL3
ENSG00000077254	0.443053	2.46797e-09	USP33
ENSG00000139926	0.442748	0.00120439	FRMD6
ENSG00000162923	0.442578	3.37876e-17	WDR26
ENSG00000138735	0.441812	0.000378667	PDE5A
ENSG00000078487	0.44171	0.01073	ZCWPW1
ENSG00000143147	0.441544	7.5244e-08	GPR161
ENSG00000186522	0.441527	7.46513e-08	2010-09-01
ENSG00000101695	0.440699	1.63079e-05	RNF125
ENSG00000023171	0.440688	1.50941e-05	GRAMD1B
ENSG00000268592	0.440546	0.0278628	RAET1E-AS1
ENSG00000137713	0.439956	0.000341348	PPP2R1B
ENSG00000124508	0.43971	1.99166e-06	BTN2A2
ENSG00000106714	0.43951	8.04182e-05	CNTNAP3
ENSG00000185761	0.439287	0.0330029	ADAMTSL5
ENSG00000153157	0.438835	0.00165196	SYCP2L
ENSG00000155085	0.438264	0.0173003	AK9
ENSG00000184005	0.438067	0.00325338	ST6GALNAC3
ENSG00000156925	0.436314	1.85529e-07	ZIC3
ENSG00000145495	0.435704	1.15503e-14	2006-03-01
ENSG00000239779	0.435595	0.000255815	WBP1
ENSG00000077097	0.435527	3.56558e-12	TOP2B
ENSG00000007545	0.435256	0.00134433	CRAMP1
ENSG00000226696	0.435254	0.0475526	LENG8-AS1
ENSG00000101343	0.435029	0.000540015	CRNKL1
ENSG00000008405	0.434492	4.13363e-07	CRY1
ENSG00000116731	0.434284	0.00484192	PRDM2
ENSG00000049130	0.433676	7.42828e-08	KITLG
ENSG00000069667	0.433526	0.00418041	RORA
ENSG00000247400	0.433432	0.00988181	DNAJC3-DT
ENSG00000257800	0.432924	0.0129523	FNBP1P1
ENSG00000143353	0.432243	2.68247e-06	LYPLAL1
ENSG00000005812	0.43224	0.000783159	FBXL3
ENSG00000124702	0.432083	9.94606e-19	KLHDC3
ENSG00000148841	0.431525	0.000793419	ITPRIP
ENSG00000113068	0.431237	5.86908e-07	PFDN1
ENSG00000186665	0.431076	1.10522e-08	C17orf58
ENSG00000123200	0.431014	0.000223683	ZC3H13
ENSG00000171943	0.430726	5.82444e-09	SRGAP2C
ENSG00000134644	0.430133	2.94435e-06	PUM1
ENSG00000164751	0.429508	0.000129216	PEX2
ENSG00000105976	0.428834	2.50688e-07	MET
ENSG00000197757	0.427689	8.00919e-05	HOXC6
ENSG00000005302	0.427283	4.56221e-07	MSL3
ENSG00000164366	0.427152	0.000147397	CCDC127
ENSG00000178385	0.427105	5.67725e-08	PLEKHM3
ENSG00000224699	0.426991	0.00529045	LAMTOR5-AS1
ENSG00000118922	0.42699	6.54644e-07	KLF12
ENSG00000176148	0.426835	0.000183436	TCP11L1
ENSG00000143344	0.426377	0.0494757	RGL1
ENSG00000114933	0.426243	0.00863293	INO80D
ENSG00000130340	0.425658	2.05398e-08	SNX9
ENSG00000075539	0.425354	1.93788e-08	FRYL
ENSG00000043143	0.424933	0.00061648	JADE2
ENSG00000019549	0.424906	5.43779e-06	SNAI2
ENSG00000158636	0.424597	1.98759e-06	EMSY
ENSG00000231663	0.424461	0.0268211	AL355472.1
ENSG00000135596	0.423992	0.00709695	MICAL1
ENSG00000151474	0.423742	3.92299e-05	FRMD4A
ENSG00000143149	0.423408	1.0077e-10	ALDH9A1
ENSG00000169905	0.423302	0.0013633	TOR1AIP2
ENSG00000114019	0.423158	0.0173677	AMOTL2
ENSG00000114790	0.422529	5.93938e-05	ARHGEF26
ENSG00000134255	0.422215	2.87712e-09	CEPT1
ENSG00000153140	0.421946	2.3997e-05	CETN3
ENSG00000152990	0.421874	1.1174e-08	ADGRA3
ENSG00000085365	0.421816	1.48352e-07	SCAMP1
ENSG00000143061	0.421592	0.000905533	IGSF3
ENSG00000203667	0.421304	0.0468574	COX20
ENSG00000151151	0.420047	1.13677e-06	IPMK
ENSG00000152192	0.419585	9.84818e-08	POU4F1
ENSG00000152492	0.419545	2.11688e-10	CCDC50
ENSG00000113657	0.418936	4.35476e-05	DPYSL3
ENSG00000008086	0.418617	0.000672824	CDKL5
ENSG00000135828	0.41851	0.000326235	RNASEL
ENSG00000160094	0.418272	3.70866e-05	ZNF362
ENSG00000023287	0.418245	4.22461e-09	RB1CC1
ENSG00000111145	0.41776	7.7835e-05	ELK3
ENSG00000240990	0.417063	0.00189568	HOXA11-AS
ENSG00000143387	0.416858	0.00918131	CTSK
ENSG00000125124	0.416849	1.66201e-09	BBS2
ENSG00000143363	0.416654	3.11656e-06	PRUNE1
ENSG00000128311	0.416565	7.62315e-05	TST
ENSG00000139687	0.416422	3.3435e-08	RB1
ENSG00000067715	0.416417	0.00109968	SYT1
ENSG00000179632	0.416232	5.73096e-11	MAF1
ENSG00000117020	0.416225	1.52777e-06	AKT3
ENSG00000197496	0.415859	0.00146459	SLC2A10
ENSG00000233954	0.415841	0.0314619	UQCRHL
ENSG00000075651	0.415513	0.0297672	PLD1
ENSG00000260597	0.415388	0.0286352	AC012531.1
ENSG00000102362	0.414681	0.00300794	SYTL4
ENSG00000118369	0.414558	0.000245548	USP35
ENSG00000106479	0.414298	0.00271142	ZNF862
ENSG00000049759	0.413757	1.07417e-06	NEDD4L
ENSG00000166925	0.413418	4.1474e-09	TSC22D4
ENSG00000180998	0.413195	0.00947362	GPR137C
ENSG00000149294	0.412935	8.35934e-05	NCAM1
ENSG00000079950	0.412765	3.45764e-06	STX7
ENSG00000168591	0.411447	1.38223e-08	TMUB2
ENSG00000114439	0.41051	2.61621e-05	BBX
ENSG00000136631	0.409818	1.55564e-05	VPS45
ENSG00000100156	0.409637	0.0107674	SLC16A8
ENSG00000185670	0.409513	0.00831322	ZBTB3
ENSG00000183762	0.409303	5.02197e-05	KREMEN1
ENSG00000164828	0.409134	5.82103e-09	SUN1
ENSG00000152894	0.408431	2.35941e-05	PTPRK
ENSG00000135070	0.407921	6.767e-07	ISCA1
ENSG00000147894	0.407774	0.0031974	C9orf72
ENSG00000179029	0.407755	0.0160549	TMEM107
ENSG00000071054	0.407402	1.66159e-12	MAP4K4
ENSG00000043093	0.407107	2.62553e-05	DCUN1D1
ENSG00000131069	0.406912	1.16159e-06	ACSS2
ENSG00000169439	0.406832	2.12592e-12	SDC2
ENSG00000148481	0.405724	2.3008e-07	MINDY3
ENSG00000166887	0.405485	2.99748e-09	VPS39
ENSG00000116191	0.405281	4.68187e-06	RALGPS2
ENSG00000102805	0.405071	1.70004e-05	CLN5
ENSG00000213853	0.404606	1.23834e-05	EMP2
ENSG00000197892	0.404537	8.18238e-05	KIF13B
ENSG00000148814	0.404429	0.000186875	LRRC27
ENSG00000182149	0.404291	2.31801e-11	IST1
ENSG00000167065	0.404241	0.0114234	DUSP18
ENSG00000177054	0.403997	2.25542e-05	ZDHHC13
ENSG00000166341	0.40382	0.0273487	DCHS1
ENSG00000113966	0.403242	0.00103115	ARL6
ENSG00000182400	0.402521	0.000954358	TRAPPC6B
ENSG00000158201	0.401959	0.000185955	ABHD3
ENSG00000007516	0.401786	0.0238274	BAIAP3
ENSG00000071243	0.401647	0.0101366	ING3
ENSG00000234127	0.401437	0.000580562	TRIM26
ENSG00000116017	0.401228	2.82941e-05	ARID3A
ENSG00000157483	0.400951	3.10506e-06	MYO1E
ENSG00000143437	0.400164	1.35292e-10	ARNT
ENSG00000030582	0.399814	2.99182e-09	GRN
ENSG00000123933	0.399491	1.31622e-13	MXD4
ENSG00000104164	0.399372	2.09896e-07	BLOC1S6
ENSG00000276291	0.399132	0.000117074	FRG1HP
ENSG00000000003	0.399096	9.66626e-11	TSPAN6
ENSG00000116604	0.398723	1.68662e-07	MEF2D
ENSG00000114126	0.398135	4.70108e-06	TFDP2
ENSG00000132824	0.398024	2.04501e-09	SERINC3
ENSG00000146085	0.397904	1.23752e-08	MUT
ENSG00000167986	0.397336	1.48372e-08	DDB1
ENSG00000129493	0.3973	0.0113437	HEATR5A
[truncated: 3,598 more rows]

## Sheet: 9J10WT vs 9J10AMut
Gene ID	log2FoldChange	padj	Gene name
ENSG00000237417	3.53659	3.21449e-15	XRCC6P1
ENSG00000135346	2.48334	3.8749e-05	CGA
ENSG00000253227	2.43534	0.000826952	AC090192.2
ENSG00000177688	2.23172	2.1814e-05	SUMO4
ENSG00000266498	1.97346	2.11039e-05	AC055811.3
ENSG00000100867	1.96688	2.43511e-16	DHRS2
ENSG00000119614	1.94311	0.000530688	VSX2
ENSG00000249715	1.88086	8.07211e-06	FER1L5
ENSG00000225511	1.84594	1.20493e-05	LINC00475
ENSG00000218418	1.78306	1.04636e-10	AL591135.1
ENSG00000144031	1.77885	0.00117039	ANKRD53
ENSG00000080573	1.73173	0.00224469	COL5A3
ENSG00000187775	1.68389	6.2446e-30	DNAH17
ENSG00000283122	1.67338	3.87681e-08	HYMAI
ENSG00000280383	1.632	5.03018e-21	Z95331.1
ENSG00000251095	1.61329	0.00866497	AC097478.1
ENSG00000175832	1.53047	0.010426	ETV4
ENSG00000249306	1.52568	0.00803582	LINC01411
ENSG00000253955	1.50878	0.000115737	AC008663.2
ENSG00000143878	1.49065	2.06075e-85	RHOB
ENSG00000283654	1.48942	0.00221645	LMLN2
ENSG00000182795	1.47752	1.62771e-06	C1orf116
ENSG00000113924	1.45466	0.00415066	HGD
ENSG00000236480	1.44398	0.00385405	PKMP1
ENSG00000273950	1.44286	0.0220111	RF00017
ENSG00000172752	1.4402	0.0185158	COL6A5
ENSG00000279342	1.40452	1.39899e-10	AP000866.6
ENSG00000224261	1.40247	0.00196042	RPSAP18
ENSG00000268403	1.39078	3.18476e-20	AC132192.2
ENSG00000180846	1.38805	0.0024884	CSNK1G2-AS1
ENSG00000006327	1.36542	2.18664e-24	TNFRSF12A
ENSG00000260633	1.36154	0.00685382	AC010207.1
ENSG00000234230	1.35891	0.0341605	ZFX-AS1
ENSG00000075426	1.32952	1.35206e-11	FOSL2
ENSG00000127528	1.31651	1.66264e-06	KLF2
ENSG00000179520	1.29777	0.0117577	SLC17A8
ENSG00000284657	1.29741	0.0327317	AL031432.5
ENSG00000267281	1.28689	0.00260693	AC023509.3
ENSG00000279384	1.28092	0.0475614	AC080188.2
ENSG00000232713	1.27308	0.0085184	AC010733.1
ENSG00000226396	1.26408	1.72662e-07	AL031727.1
ENSG00000235016	1.25081	3.13984e-06	SEMA3F-AS1
ENSG00000095370	1.22661	0.000708303	SH2D3C
ENSG00000136383	1.22548	4.64324e-06	ALPK3
ENSG00000171124	1.22295	0.000291391	FUT3
ENSG00000156959	1.21135	0.0358774	LHFPL4
ENSG00000197261	1.21052	0.00117753	C6orf141
ENSG00000179909	1.21043	0.0356908	ZNF154
ENSG00000118898	1.20775	0.00222441	PPL
ENSG00000255503	1.20706	0.0125649	AP001767.3
ENSG00000167183	1.19455	0.0319938	PRR15L
ENSG00000168918	1.19237	0.0271834	INPP5D
ENSG00000144655	1.19228	6.11478e-22	CSRNP1
ENSG00000204396	1.19154	0.0330531	VWA7
ENSG00000141526	1.17431	2.28479e-11	SLC16A3
ENSG00000177932	1.17159	0.0282805	ZNF354C
ENSG00000128271	1.17118	0.0184105	ADORA2A
ENSG00000260103	1.15306	0.000805086	AC012435.1
ENSG00000276662	1.1473	0.000975855	AL713922.2
ENSG00000272948	1.12726	4.5548e-06	AP001412.1
ENSG00000105219	1.11929	0.00393289	CNTD2
ENSG00000165566	1.11812	0.00227353	AMER2
ENSG00000184545	1.11059	1.24835e-33	DUSP8
ENSG00000156194	1.10789	0.0145106	PPEF2
ENSG00000165805	1.10574	0.0140057	C12orf50
ENSG00000213033	1.101	0.0154179	AURKAP1
ENSG00000272843	1.09856	0.0237566	AC211476.2
ENSG00000279691	1.09156	0.00223979	AC113410.3
ENSG00000197063	1.08697	6.2446e-30	MAFG
ENSG00000252481	1.08655	0.00711659	SCARNA13
ENSG00000170074	1.08156	0.0461776	FAM153A
ENSG00000101049	1.07889	0.000541478	SGK2
ENSG00000276523	1.07782	0.0211123	AC025287.3
ENSG00000267270	1.0738	0.00345546	PARD6G-AS1
ENSG00000272953	1.06486	0.0462555	AC092171.4
ENSG00000198650	1.06483	0.0301539	TAT
ENSG00000168386	1.056	0.00166025	FILIP1L
ENSG00000158578	1.05272	0.0465628	ALAS2
ENSG00000256591	1.03845	0.00370663	AP003108.2
ENSG00000148483	1.02086	0.000264925	TMEM236
ENSG00000264769	1.01682	0.00333209	AC145207.8
ENSG00000067082	1.01379	8.28415e-36	KLF6
ENSG00000246203	1.01245	0.015657	AL353807.3
ENSG00000260589	1.01056	1.98085e-09	STAM-AS1
ENSG00000108950	1.00331	0.00905798	FAM20A
ENSG00000271933	0.998874	0.000420631	AL603756.1
ENSG00000010282	0.994872	0.0337905	HHATL
ENSG00000236194	0.987407	0.0134677	AC099811.1
ENSG00000236473	0.985271	0.0496174	KRT43P
ENSG00000111181	0.977484	0.000336329	SLC6A12
ENSG00000285278	0.976776	7.04412e-05	TFAP2A-AS2
ENSG00000152137	0.970292	0.022178	HSPB8
ENSG00000168477	0.964089	2.53205e-08	TNXB
ENSG00000279900	0.940436	0.0089988	AP001767.4
ENSG00000278000	0.934142	0.00488803	AC139100.2
ENSG00000090238	0.928419	0.0291873	YPEL3
ENSG00000013588	0.922658	1.00259e-09	GPRC5A
ENSG00000274267	0.922213	0.00724229	HIST1H3B
ENSG00000006128	0.921852	0.0103406	TAC1
ENSG00000138772	0.910949	0.00117039	ANXA3
ENSG00000101203	0.907419	0.00448626	COL20A1
ENSG00000258568	0.906044	0.0380321	RHOQP1
ENSG00000166922	0.902279	0.000141442	SCG5
ENSG00000233589	0.893967	0.000244941	AL138789.1
ENSG00000118263	0.890649	6.81362e-06	KLF7
ENSG00000146006	0.885001	5.97903e-05	LRRTM2
ENSG00000261924	0.884395	0.0313442	AC127496.1
ENSG00000219470	0.882934	0.0324014	AL355802.1
ENSG00000114019	0.88095	2.54836e-10	AMOTL2
ENSG00000186594	0.871413	0.00641089	MIR22HG
ENSG00000279259	0.868158	1.18512e-05	AC087741.3
ENSG00000261239	0.866058	0.0065779	ANKRD26P1
ENSG00000003436	0.857365	8.42074e-13	TFPI
ENSG00000149573	0.853578	0.0137936	MPZL2
ENSG00000139354	0.851039	4.79816e-22	GAS2L3
ENSG00000144821	0.850996	1.93219e-07	MYH15
ENSG00000080031	0.845907	0.0113772	PTPRH
ENSG00000142227	0.840699	1.54877e-09	EMP3
ENSG00000272145	0.834821	4.75178e-06	NFYC-AS1
ENSG00000169155	0.83335	2.57358e-15	ZBTB43
ENSG00000242689	0.82894	0.00267667	CNTF
ENSG00000270012	0.822536	4.81808e-06	AC232271.1
ENSG00000158486	0.821838	0.022434	DNAH3
ENSG00000215458	0.821285	0.000244941	AATBC
ENSG00000279520	0.816823	0.00241346	AC093525.8
ENSG00000087589	0.814835	0.000723786	CASS4
ENSG00000015520	0.801844	0.000433673	NPC1L1
ENSG00000269399	0.799503	2.50956e-06	AC008764.6
ENSG00000006837	0.798244	0.0218172	CDKL3
ENSG00000198517	0.797523	1.62296e-19	MAFK
ENSG00000131981	0.793983	0.00539122	LGALS3
ENSG00000273723	0.793719	5.7624e-06	AL139089.1
ENSG00000068976	0.780661	9.02574e-08	PYGM
ENSG00000087586	0.780347	2.22832e-14	AURKA
ENSG00000284946	0.776893	1.152e-06	AC068831.7
ENSG00000253854	0.774026	0.00104805	AC010834.3
ENSG00000026508	0.772463	1.86147e-05	CD44
ENSG00000237649	0.7716	5.06623e-27	KIFC1
ENSG00000279541	0.76537	0.0433343	AC005261.5
ENSG00000198901	0.762705	8.84502e-06	PRC1
ENSG00000069696	0.762431	0.0155112	DRD4
ENSG00000120129	0.751597	0.0317097	DUSP1
ENSG00000276445	0.751501	0.0248318	AC005393.1
ENSG00000080986	0.749103	2.29216e-19	NDC80
ENSG00000183856	0.746339	7.93885e-09	IQGAP3
ENSG00000124762	0.742886	1.05864e-07	CDKN1A
ENSG00000087074	0.739679	2.1272e-09	PPP1R15A
ENSG00000228393	0.737214	0.00935456	LINC01004
ENSG00000137434	0.736913	0.0374748	C6orf52
ENSG00000176236	0.736721	0.0275551	C10orf111
ENSG00000101306	0.734725	0.0371056	MYLK2
ENSG00000249637	0.734025	0.0419885	AC008438.1
ENSG00000265415	0.732568	2.53205e-08	AC099850.3
ENSG00000146278	0.728863	2.20948e-06	PNRC1
ENSG00000263126	0.728777	0.0455653	AC040162.3
ENSG00000184163	0.722841	0.0392501	C1QTNF12
ENSG00000133392	0.722116	0.0408827	MYH11
ENSG00000131747	0.721037	1.32116e-15	TOP2A
ENSG00000274925	0.720651	1.152e-06	ZKSCAN2-DT
ENSG00000169607	0.719004	3.8746e-15	CKAP2L
ENSG00000041982	0.71722	5.41812e-06	TNC
ENSG00000257596	0.71456	0.000409285	AC078778.1
ENSG00000134690	0.714218	2.48754e-16	CDCA8
ENSG00000233930	0.712484	0.0306813	KRTAP5-AS1
ENSG00000143387	0.710812	4.55482e-05	CTSK
ENSG00000198910	0.710543	0.00242207	L1CAM
ENSG00000188522	0.706948	2.15275e-07	FAM83G
ENSG00000261485	0.705095	0.000796733	PAN3-AS1
ENSG00000278616	0.703967	0.0083074	BEND3P3
ENSG00000013810	0.701956	2.41255e-15	TACC3
ENSG00000111886	0.701212	0.00368055	GABRR2
ENSG00000280594	0.698879	0.000314729	BTG3-AS1
ENSG00000284602	0.695291	0.0216651	AL031432.4
ENSG00000274460	0.69502	0.0419988	AC092119.2
ENSG00000257511	0.693716	0.0109989	AC084824.1
ENSG00000177606	0.692466	1.20346e-12	JUN
ENSG00000234373	0.690296	0.0451752	SNX18P7
ENSG00000279452	0.689578	0.00414524	AC006277.1
ENSG00000161800	0.689385	1.99497e-27	RACGAP1
ENSG00000214900	0.687623	0.00265032	LINC01588
ENSG00000274750	0.684185	6.32764e-05	HIST1H3E
ENSG00000254162	0.681627	0.0198521	AC009812.3
ENSG00000260526	0.680541	0.0127914	AC109347.1
ENSG00000168282	0.672375	0.0390624	MGAT2
ENSG00000184786	0.671883	3.37645e-06	TCTE3
ENSG00000010379	0.667721	0.00188606	SLC6A13
ENSG00000121621	0.666545	8.15167e-20	KIF18A
ENSG00000101638	0.666427	0.00180228	ST8SIA5
ENSG00000198576	0.666267	0.00961499	ARC
ENSG00000127561	0.666219	0.00666775	SYNGR3
ENSG00000239653	0.664511	0.0303058	PSMD6-AS2
ENSG00000113389	0.658723	0.00992339	NPR3
ENSG00000142871	0.658283	0.00783367	CYR61
ENSG00000158792	0.656359	5.25958e-05	SPATA2L
ENSG00000148773	0.653937	1.73636e-12	MKI67
ENSG00000184661	0.651311	2.08136e-17	CDCA2
ENSG00000118298	0.64627	0.00338627	CA14
ENSG00000173276	0.645836	5.56975e-06	ZBTB21
ENSG00000158683	0.643714	7.20945e-06	PKD1L1
ENSG00000137094	0.642221	0.00131154	DNAJB5
ENSG00000125730	0.636777	0.00993545	C3
ENSG00000219891	0.635101	0.0279541	ZSCAN12P1
ENSG00000272849	0.634356	0.0177097	AC084018.1
ENSG00000272455	0.63396	1.49489e-06	AL391244.3
ENSG00000083844	0.63251	5.66974e-13	ZNF264
ENSG00000143369	0.632334	0.00527881	ECM1
ENSG00000232040	0.629095	3.40877e-11	ZBED9
ENSG00000136842	0.625603	3.04696e-06	TMOD1
ENSG00000121653	0.625522	1.10997e-09	MAPK8IP1
ENSG00000162419	0.624534	8.24434e-14	GMEB1
ENSG00000072571	0.620328	1.01859e-14	HMMR
ENSG00000268357	0.61923	0.030422	VN1R81P
ENSG00000117399	0.618942	5.89163e-06	CDC20
ENSG00000220323	0.618931	0.00414524	HIST2H2BD
ENSG00000068489	0.615114	1.26712e-10	PRR11
ENSG00000279529	0.613876	0.0218602	AC008764.8
ENSG00000186919	0.610092	0.0283992	ZACN
ENSG00000272205	0.608953	0.0240501	AL451050.2
ENSG00000214783	0.608	0.0125785	POLR2J4
ENSG00000242125	0.607683	8.09567e-10	SNHG3
ENSG00000185641	0.60763	0.031018	AC034236.1
ENSG00000197162	0.60566	0.040167	ZNF785
ENSG00000182326	0.605586	0.00426626	C1S
ENSG00000162775	0.60521	2.2316e-18	RBM15
ENSG00000197714	0.596476	0.000799886	ZNF460
ENSG00000167992	0.596376	0.00014283	VWCE
ENSG00000278600	0.59629	0.00804417	AC015871.3
ENSG00000120334	0.595643	1.9178e-06	CENPL
ENSG00000180667	0.594789	2.48754e-16	YOD1
ENSG00000010292	0.593137	2.27246e-11	NCAPD2
ENSG00000264522	0.592986	6.57766e-16	OTUD7B
ENSG00000140451	0.592255	0.00518625	PIF1
ENSG00000153531	0.588886	0.00128445	ADPRHL1
ENSG00000136274	0.587207	0.0177097	NACAD
ENSG00000232611	0.583587	0.0119575	AL683813.1
ENSG00000274070	0.583186	0.0140057	CASTOR2
ENSG00000277476	0.581564	0.0068046	AC005332.5
ENSG00000123810	0.578205	0.0138584	B9D2
ENSG00000167658	0.577363	4.55438e-13	EEF2
ENSG00000120885	0.57606	0.00532686	CLU
ENSG00000269821	0.57585	0.000102153	KCNQ1OT1
ENSG00000150347	0.574232	4.64324e-06	ARID5B
ENSG00000100097	0.574191	0.038082	LGALS1
ENSG00000255389	0.573648	0.0142862	Z97989.1
ENSG00000024526	0.573401	1.74961e-16	DEPDC1
ENSG00000261061	0.572369	0.00241537	AC092718.4
ENSG00000185019	0.570256	0.00089478	UBOX5
ENSG00000261087	0.56932	0.021613	AP003469.4
ENSG00000166483	0.567644	7.73414e-14	WEE1
ENSG00000164938	0.565427	0.0292546	TP53INP1
ENSG00000196843	0.563789	5.33565e-06	ARID5A
ENSG00000149781	0.563746	0.045553	FERMT3
ENSG00000108352	0.563488	3.3502e-07	RAPGEFL1
ENSG00000112742	0.558222	5.12644e-16	TTK
ENSG00000177602	0.555491	7.39193e-10	HASPIN
ENSG00000116254	0.55492	0.00190349	CHD5
ENSG00000146592	0.55421	1.4441e-12	CREB5
ENSG00000117480	0.551951	0.00428153	FAAH
ENSG00000260942	0.547354	0.000455395	CAPN10-DT
ENSG00000113369	0.539029	0.000238951	ARRDC3
ENSG00000272631	0.535766	0.0122851	AC067750.1
ENSG00000284906	0.535144	0.0120975	AC091057.6
ENSG00000160199	0.534426	1.80785e-07	PKNOX1
ENSG00000169282	0.534198	0.0322765	KCNAB1
ENSG00000242622	0.533	0.0218172	AC092910.3
ENSG00000132718	0.531947	0.0301539	SYT11
ENSG00000033327	0.530704	0.00282073	GAB2
ENSG00000139112	0.52963	6.94172e-09	GABARAPL1
ENSG00000226200	0.527394	0.0386272	SGMS1-AS1
ENSG00000169679	0.526382	1.52273e-10	BUB1
ENSG00000129355	0.524949	5.83255e-05	CDKN2D
ENSG00000215784	0.52474	1.13543e-07	FAM72D
ENSG00000166851	0.523957	1.84166e-08	PLK1
ENSG00000101447	0.522326	2.30179e-11	FAM83D
ENSG00000108861	0.521262	7.91587e-14	DUSP3
ENSG00000274184	0.521177	0.0220111	AC011815.2
ENSG00000138778	0.519999	7.37485e-07	CENPE
ENSG00000147174	0.517813	0.0406614	GCNA
ENSG00000163535	0.517203	5.79122e-10	SGO2
ENSG00000174579	0.51713	5.749e-08	MSL2
ENSG00000176095	0.516831	1.01538e-06	IP6K1
ENSG00000228343	0.515257	0.0319938	AC115618.2
ENSG00000164949	0.514312	0.0270641	GEM
ENSG00000105325	0.51335	2.20948e-06	FZR1
ENSG00000013441	0.513253	8.57155e-09	CLK1
ENSG00000119508	0.512069	0.00498492	NR4A3
ENSG00000185022	0.510792	0.015657	MAFF
ENSG00000197019	0.510776	0.0125785	SERTAD1
ENSG00000188786	0.510142	0.000281819	MTF1
ENSG00000173706	0.509996	1.13478e-09	HEG1
ENSG00000224635	0.508832	0.0435408	AL391095.1
ENSG00000128346	0.508292	0.00404883	C22orf23
ENSG00000113070	0.507687	0.00589786	HBEGF
ENSG00000171988	0.507363	4.56468e-09	JMJD1C
ENSG00000144802	0.506454	0.00896538	NFKBIZ
ENSG00000145780	0.506064	2.72371e-10	FEM1C
ENSG00000272886	0.5036	7.70292e-12	DCP1A
ENSG00000188229	0.503278	3.40632e-06	TUBB4B
ENSG00000132205	0.500546	0.0433343	EMILIN2
ENSG00000168795	0.500431	3.37866e-07	ZBTB5
ENSG00000128016	0.500089	0.0491621	ZFP36
ENSG00000203814	0.499639	0.0341605	HIST2H2BF
ENSG00000124942	0.496812	0.0033126	AHNAK
ENSG00000169554	0.493209	6.68309e-06	ZEB2
ENSG00000134940	0.492697	0.0469936	ACRV1
ENSG00000088325	0.49211	2.26957e-11	TPX2
ENSG00000173812	0.491725	2.67966e-08	EIF1
ENSG00000112983	0.491374	2.79729e-10	BRD8
ENSG00000196787	0.489679	0.0170507	HIST1H2AG
ENSG00000123485	0.489317	1.66085e-18	HJURP
ENSG00000139625	0.487906	5.56975e-06	MAP3K12
ENSG00000101096	0.486184	0.0384284	NFATC2
ENSG00000135269	0.484374	4.46259e-09	TES
ENSG00000167182	0.48366	0.00011595	SP2
ENSG00000175215	0.482463	0.0085184	CTDSP2
ENSG00000225828	0.482157	0.00356798	FAM229A
ENSG00000112984	0.480234	2.16712e-11	KIF20A
ENSG00000142731	0.479143	5.58282e-10	PLK4
ENSG00000233822	0.479123	0.0268244	HIST1H2BN
ENSG00000283341	0.478319	0.0204395	AC068205.2
ENSG00000179021	0.47502	1.57443e-05	C3orf38
ENSG00000170881	0.474849	1.00737e-09	RNF139
ENSG00000178502	0.472158	3.8188e-05	KLHL11
ENSG00000099889	0.470689	0.00730115	ARVCF
ENSG00000158710	0.470274	0.0014687	TAGLN2
ENSG00000149503	0.469421	8.26043e-11	INCENP
ENSG00000143384	0.469158	3.97382e-07	MCL1
ENSG00000116604	0.467312	3.53134e-07	MEF2D
ENSG00000183864	0.464088	2.28772e-06	TOB2
ENSG00000158402	0.463736	6.03231e-05	CDC25C
ENSG00000125898	0.463221	0.0421776	FAM110A
ENSG00000204386	0.462317	0.0330863	NEU1
ENSG00000269293	0.461716	0.0183315	ZSCAN16-AS1
ENSG00000178665	0.461199	0.0336695	ZNF713
ENSG00000246067	0.460935	0.00254079	RAB30-AS1
ENSG00000119326	0.458706	0.000350076	CTNNAL1
ENSG00000247092	0.45869	0.00722125	SNHG10
ENSG00000090889	0.458622	1.61266e-09	KIF4A
ENSG00000138764	0.457886	0.0232828	CCNG2
ENSG00000005889	0.457435	0.00591252	ZFX
ENSG00000267493	0.456552	0.0251095	CIRBP-AS1
ENSG00000260804	0.455348	0.00330732	LINC01963
ENSG00000130202	0.454306	4.69758e-05	NECTIN2
ENSG00000169635	0.453482	3.00061e-07	HIC2
ENSG00000187608	0.453258	0.0290181	ISG15
ENSG00000104177	0.452106	1.18419e-05	MYEF2
ENSG00000130749	0.450501	9.57568e-07	ZC3H4
ENSG00000279095	0.449784	0.000684883	AC243964.3
ENSG00000187837	0.449271	0.0220589	HIST1H1C
ENSG00000120063	0.44765	1.80969e-11	GNA13
ENSG00000005339	0.445038	0.00155807	CREBBP
ENSG00000172965	0.44434	0.0257792	MIR4435-2HG
ENSG00000132823	0.444149	0.0126179	OSER1
ENSG00000118058	0.443876	2.49877e-05	KMT2A
ENSG00000178999	0.443821	1.95064e-05	AURKB
ENSG00000068323	0.442877	9.34702e-06	TFE3
ENSG00000143622	0.441279	1.29824e-08	RIT1
ENSG00000105737	0.438665	0.0168661	GRIK5
ENSG00000150403	0.438331	2.67966e-08	TMCO3
ENSG00000177125	0.43811	0.000350841	ZBTB34
ENSG00000212694	0.437651	0.00604429	LINC01089
ENSG00000279348	0.437525	0.023947	AC012513.3
ENSG00000126787	0.436963	2.57484e-09	DLGAP5
ENSG00000026025	0.436696	2.17163e-12	VIM
ENSG00000078804	0.436546	0.0255309	TP53INP2
ENSG00000165312	0.436508	0.0247037	OTUD1
ENSG00000068028	0.435244	6.5911e-06	RASSF1
ENSG00000101216	0.435009	1.67867e-06	GMEB2
ENSG00000175063	0.43495	4.07831e-08	UBE2C
ENSG00000258441	0.43443	0.00713034	LINC00641
ENSG00000167552	0.433948	0.00014283	TUBA1A
ENSG00000271936	0.43346	0.0143521	AC012073.1
ENSG00000196296	0.429745	0.00104148	ATP2A1
ENSG00000170421	0.42884	0.00931933	KRT8
ENSG00000273066	0.428468	0.0384284	AL355987.4
ENSG00000143367	0.428251	0.000186853	TUFT1
ENSG00000115137	0.427901	0.000308162	DNAJC27
ENSG00000266412	0.426756	0.000973587	NCOA4
ENSG00000075218	0.423558	2.53e-06	GTSE1
ENSG00000105856	0.422945	0.00547902	HBP1
ENSG00000108733	0.422935	0.00184286	PEX12
ENSG00000245149	0.421944	0.0211893	RNF139-AS1
ENSG00000196550	0.421154	0.00146618	FAM72A
ENSG00000164758	0.421108	0.003898	MED30
ENSG00000276791	0.420392	0.0348151	AC092117.1
ENSG00000089685	0.41918	0.00154994	BIRC5
ENSG00000197653	0.41825	0.004722	DNAH10
ENSG00000111665	0.41731	1.58782e-07	CDCA3
ENSG00000213719	0.416404	1.69063e-05	CLIC1
ENSG00000179361	0.415796	6.05926e-07	ARID3B
ENSG00000188215	0.415509	0.01352	DCUN1D3
ENSG00000137337	0.415034	3.02007e-09	MDC1
ENSG00000236255	0.414853	0.0362449	AC009404.1
ENSG00000185262	0.414783	0.00532686	UBALD2
ENSG00000109805	0.414717	2.18127e-12	NCAPG
ENSG00000166451	0.414005	0.00012122	CENPN
ENSG00000189060	0.413105	9.75823e-06	H1F0
ENSG00000198369	0.412596	0.000343104	SPRED2
ENSG00000264112	0.412451	0.0372527	AC015813.1
ENSG00000131471	0.411407	0.0396683	AOC3
ENSG00000176809	0.409477	0.00365133	LRRC37A3
ENSG00000154803	0.408417	5.51121e-09	FLCN
ENSG00000186185	0.40828	1.12469e-08	KIF18B
ENSG00000179454	0.406633	0.00147036	KLHL28
ENSG00000172007	0.406377	8.02187e-05	RAB33B
ENSG00000188610	0.405827	0.000322302	FAM72B
ENSG00000223573	0.405575	0.0361871	TINCR
ENSG00000153975	0.40416	1.36123e-05	ZUP1
ENSG00000165030	0.403116	0.00430519	NFIL3
ENSG00000253552	0.403031	0.0433809	HOXA-AS2
ENSG00000240891	0.402686	0.00869468	PLCXD2
ENSG00000272994	0.402322	0.0118844	AC012360.3
ENSG00000206573	0.402136	0.0019406	THUMPD3-AS1
ENSG00000100316	0.401885	1.38008e-06	RPL3
ENSG00000142541	0.40133	4.75419e-07	RPL13A
ENSG00000084093	0.400809	8.11036e-06	REST
ENSG00000263513	0.400793	0.0406614	FAM72C
ENSG00000175105	0.400657	0.00125946	ZNF654
ENSG00000066279	0.400245	0.000280287	ASPM
ENSG00000112308	0.399927	7.37485e-07	C6orf62
ENSG00000135870	0.399684	1.12381e-07	RC3H1
ENSG00000213923	0.396482	2.1754e-09	CSNK1E
ENSG00000233016	0.396454	4.98932e-06	SNHG7
ENSG00000112182	0.394997	0.000418634	BACH2
ENSG00000141968	0.394324	0.0409907	VAV1
ENSG00000127481	0.394322	4.69758e-05	UBR4
ENSG00000178074	0.394293	0.00040445	C2orf69
ENSG00000092871	0.393849	0.00129979	RFFL
ENSG00000114841	0.393727	3.07286e-05	DNAH1
ENSG00000132004	0.393698	0.0195209	FBXW9
ENSG00000239305	0.393643	1.16231e-05	RNF103
ENSG00000277534	0.392993	0.012851	AC007996.1
ENSG00000137285	0.392552	0.000433176	TUBB2B
ENSG00000064199	0.392124	0.00241537	SPA17
ENSG00000240342	0.391434	0.00532686	RPS2P5
ENSG00000137807	0.390969	3.47396e-10	KIF23
ENSG00000164463	0.39009	0.00532686	CREBRF
ENSG00000123240	0.389158	0.0490916	OPTN
ENSG00000109079	0.387452	4.3312e-05	TNFAIP1
ENSG00000182481	0.383624	1.38792e-06	KPNA2
ENSG00000214336	0.382898	0.0289939	FOXI3
ENSG00000136108	0.382216	0.00178591	CKAP2
ENSG00000146834	0.381293	0.00345546	MEPCE
ENSG00000108106	0.381111	0.0130011	UBE2S
ENSG00000156508	0.380934	1.57809e-06	EEF1A1
ENSG00000100219	0.380518	8.92979e-05	XBP1
ENSG00000225178	0.379371	0.00993545	RPSAP58
ENSG00000128245	0.379221	9.8121e-05	YWHAH
ENSG00000167460	0.378295	9.45748e-07	TPM4
ENSG00000080603	0.378129	0.0132736	SRCAP
ENSG00000171425	0.377765	0.0086603	ZNF581
ENSG00000081386	0.376194	0.000497509	ZNF510
ENSG00000113194	0.374962	7.04412e-05	FAF2
ENSG00000157540	0.37363	6.18684e-10	DYRK1A
ENSG00000170540	0.372249	3.39855e-06	ARL6IP1
ENSG00000099942	0.371882	1.23438e-06	CRKL
ENSG00000142945	0.370872	2.79881e-08	KIF2C
ENSG00000183696	0.370856	0.000746576	UPP1
ENSG00000076382	0.370753	3.02033e-07	SPAG5
ENSG00000147274	0.370228	0.00238227	RBMX
ENSG00000169905	0.369856	4.29557e-06	TOR1AIP2
ENSG00000100393	0.364153	0.000166424	EP300
ENSG00000117000	0.36358	7.75274e-05	RLF
ENSG00000186184	0.362574	0.000582872	POLR1D
ENSG00000164305	0.362377	5.74363e-05	CASP3
ENSG00000165006	0.361761	0.00621592	UBAP1
ENSG00000162236	0.361293	0.000264925	STX5
ENSG00000136451	0.36073	5.23633e-07	VEZF1
ENSG00000132005	0.360109	0.0019406	RFX1
ENSG00000162231	0.359935	0.00362927	NXF1
ENSG00000137413	0.359645	5.9125e-06	TAF8
ENSG00000230844	0.359561	0.0155493	ZNF674-AS1
ENSG00000160789	0.358735	0.000175639	LMNA
ENSG00000197579	0.358157	1.08689e-06	TOPORS
ENSG00000178913	0.35798	0.000802619	TAF7
ENSG00000149577	0.357847	0.0236353	SIDT2
ENSG00000070778	0.357433	0.00267476	PTPN21
ENSG00000213762	0.355954	0.0341605	ZNF134
ENSG00000167565	0.3546	0.00365133	SERTAD3
ENSG00000171475	0.353894	7.0883e-05	WIPF2
ENSG00000113272	0.353196	0.00395334	THG1L
ENSG00000182718	0.353054	0.000280646	ANXA2
ENSG00000112406	0.352816	0.000231529	HECA
ENSG00000130522	0.352644	9.97364e-05	JUND
ENSG00000147403	0.352514	3.92217e-07	RPL10
ENSG00000080822	0.352061	0.000565902	CLDND1
ENSG00000135334	0.3519	0.0116286	AKIRIN2
ENSG00000134057	0.351699	0.011275	CCNB1
ENSG00000153037	0.350617	0.00578072	SRP19
ENSG00000105373	0.349903	0.000291391	NOP53
ENSG00000114933	0.349227	0.0017346	INO80D
ENSG00000182318	0.348552	0.00769494	ZSCAN22
ENSG00000227896	0.348411	0.0409907	AL731569.1
ENSG00000149273	0.347905	5.23633e-07	RPS3
ENSG00000115977	0.347472	0.00023146	AAK1
ENSG00000170889	0.347257	7.95647e-06	RPS9
ENSG00000111266	0.344524	0.0361832	DUSP16
ENSG00000063177	0.3441	0.000438517	RPL18
ENSG00000102554	0.343504	0.0019406	KLF5
ENSG00000163795	0.342683	0.0433833	ZNF513
ENSG00000170876	0.342546	0.00137232	TMEM43
ENSG00000175895	0.341872	0.00191218	PLEKHF2
ENSG00000105204	0.341716	0.0248983	DYRK1B
ENSG00000188290	0.341301	0.0182299	HES4
ENSG00000204498	0.340869	0.000528305	NFKBIL1
ENSG00000104419	0.34043	0.000302024	NDRG1
ENSG00000214413	0.339903	0.00179726	BBIP1
ENSG00000100227	0.33969	0.002324	POLDIP3
ENSG00000099917	0.339281	3.89833e-06	MED15
ENSG00000167657	0.338865	0.00014283	DAPK3
ENSG00000125834	0.338554	0.000433673	STK35
ENSG00000154640	0.338495	8.71724e-05	BTG3
ENSG00000113811	0.337791	0.00274331	SELENOK
ENSG00000196652	0.337075	1.31323e-05	ZKSCAN5
ENSG00000175073	0.336684	0.000728859	VCPIP1
ENSG00000136603	0.336388	0.00291916	SKIL
ENSG00000158615	0.336142	3.65252e-06	PPP1R15B
ENSG00000259623	0.33607	0.00541191	AC125257.1
ENSG00000110048	0.335233	1.72345e-05	OSBP
ENSG00000104936	0.334447	9.14797e-06	DMPK
ENSG00000156482	0.333904	3.53134e-07	RPL30
ENSG00000123091	0.33389	1.82575e-07	RNF11
ENSG00000151332	0.333778	0.00014283	MBIP
ENSG00000105705	0.333716	0.000219695	SUGP1
ENSG00000128590	0.332927	0.0328325	DNAJB9
ENSG00000213096	0.332675	0.0187754	ZNF254
ENSG00000196205	0.33225	0.00227586	EEF1A1P5
ENSG00000136802	0.330846	0.0330863	LRRC8A
ENSG00000176624	0.330501	0.000698261	MEX3C
ENSG00000169100	0.330305	0.00224469	SLC25A6
ENSG00000150991	0.33021	0.0142862	UBC
ENSG00000173889	0.329945	0.00246552	PHC3
ENSG00000116874	0.329645	0.00896538	WARS2
ENSG00000154553	0.329541	0.00542668	PDLIM3
ENSG00000278129	0.32947	0.00547902	ZNF8
ENSG00000198755	0.329435	2.46807e-05	RPL10A
ENSG00000198455	0.328581	0.00504904	ZXDB
ENSG00000204628	0.327951	2.39597e-08	RACK1
ENSG00000101544	0.327509	0.000468066	ADNP2
ENSG00000101126	0.327509	5.15681e-06	ADNP
ENSG00000120709	0.327477	0.0372527	FAM53C
ENSG00000101210	0.326892	0.00998539	EEF1A2
ENSG00000116903	0.326856	5.48951e-05	EXOC8
ENSG00000083845	0.326807	0.0218602	RPS5
ENSG00000167978	0.326728	7.93885e-09	SRRM2
ENSG00000157456	0.325371	0.000452413	CCNB2
ENSG00000142534	0.325103	0.00011232	RPS11
ENSG00000111276	0.324383	0.00484452	CDKN1B
ENSG00000186834	0.323766	0.0200585	HEXIM1
ENSG00000162714	0.323492	0.000859041	ZNF496
ENSG00000143761	0.323389	0.0112699	ARF1
ENSG00000197694	0.322258	1.08689e-06	SPTAN1
ENSG00000175203	0.321004	2.07332e-05	DCTN2
ENSG00000211459	0.320575	0.0145691	MT-RNR1
ENSG00000089157	0.320233	0.000300072	RPLP0
ENSG00000163597	0.318765	0.000287225	SNHG16
ENSG00000155304	0.318601	3.79216e-07	HSPA13
ENSG00000171681	0.318335	3.55273e-07	ATF7IP
ENSG00000110330	0.316498	0.000351393	BIRC2
ENSG00000135476	0.315429	8.94346e-05	ESPL1
ENSG00000173011	0.315409	0.0019406	TADA2B
ENSG00000100246	0.314881	0.0103651	DNAL4
ENSG00000160948	0.314519	0.000270966	VPS28
ENSG00000196352	0.314484	0.000263362	CD55
ENSG00000197818	0.313807	0.000567528	SLC9A8
ENSG00000143228	0.313393	3.65794e-06	NUF2
ENSG00000184009	0.312829	0.00359416	ACTG1
ENSG00000185800	0.312081	0.000593839	DMWD
ENSG00000100908	0.310915	0.0301539	EMC9
ENSG00000167526	0.310905	0.0106078	RPL13
ENSG00000137449	0.310777	0.00646452	CPEB2
ENSG00000170779	0.31025	0.00333683	CDCA4
ENSG00000105640	0.310134	0.00795949	RPL18A
ENSG00000145425	0.309876	0.000728859	RPS3A
ENSG00000198863	0.30943	0.000325986	RUNDC1
ENSG00000100353	0.308243	0.023684	EIF3D
ENSG00000152332	0.307907	0.000137498	UHMK1
ENSG00000186130	0.30742	0.000737386	ZBTB6
ENSG00000100129	0.306522	0.000226496	EIF3L
ENSG00000162734	0.30598	0.0466028	PEA15
ENSG00000092820	0.303853	8.29403e-05	EZR
ENSG00000159140	0.303766	0.00014283	SON
ENSG00000140988	0.303115	0.00383064	RPS2
ENSG00000164023	0.302996	0.000861627	SGMS2
ENSG00000119681	0.302844	0.0337149	LTBP2
ENSG00000160058	0.302443	0.000675854	BSDC1
ENSG00000148303	0.302436	8.00546e-05	RPL7A
ENSG00000148841	0.302418	0.0485452	ITPRIP
ENSG00000143373	0.30213	0.00242207	ZNF687
ENSG00000167671	0.302103	0.000964038	UBXN6
ENSG00000167378	0.301794	0.00095666	IRGQ
ENSG00000067560	0.301243	0.00023146	RHOA
ENSG00000011114	0.300493	0.000861627	BTBD7
ENSG00000114391	0.300458	0.0125314	RPL24
ENSG00000256087	0.300364	0.0376991	ZNF432
ENSG00000183354	0.300147	0.00841226	KIAA2026
ENSG00000122257	0.300041	0.0113772	RBBP6
ENSG00000108946	0.299655	2.72371e-10	PRKAR1A
ENSG00000171606	0.299126	0.0167741	ZNF274
ENSG00000215717	0.298471	0.00349063	TMEM167B
ENSG00000168028	0.298398	0.00724229	RPSA
ENSG00000197102	0.297817	0.030907	DYNC1H1
ENSG00000167395	0.297601	0.0113574	ZNF646
ENSG00000040199	0.297569	0.000500484	PHLPP2
ENSG00000124201	0.297452	0.00242207	ZNFX1
ENSG00000231500	0.297428	0.00172891	RPS18
ENSG00000115163	0.296617	0.000411652	CENPA
ENSG00000175104	0.296296	0.00623269	TRAF6
ENSG00000143190	0.29594	0.00864236	POU2F1
ENSG00000148358	0.295867	1.44446e-05	GPR107
ENSG00000109670	0.295849	0.000424491	FBXW7
ENSG00000116539	0.295704	1.3294e-05	ASH1L
ENSG00000166860	0.295607	0.0019406	ZBTB39
ENSG00000217128	0.295586	0.00726537	FNIP1
ENSG00000105993	0.295309	0.0109102	DNAJB6
ENSG00000025800	0.295003	1.10166e-05	KPNA6
ENSG00000118193	0.294166	0.0312504	KIF14
ENSG00000143398	0.293163	0.0324316	PIP5K1A
ENSG00000151651	0.291663	0.00804579	ADAM8
ENSG00000182831	0.291627	0.00164521	C16orf72
ENSG00000100139	0.290435	0.00098521	MICALL1
ENSG00000142409	0.290115	0.0225086	ZNF787
ENSG00000111647	0.289556	0.00439307	UHRF1BP1L
ENSG00000137656	0.289067	0.0365967	BUD13
ENSG00000112379	0.28843	0.0305975	ARFGEF3
ENSG00000196470	0.287484	0.0426321	SIAH1
ENSG00000109436	0.287148	0.00229137	TBC1D9
ENSG00000105662	0.286293	0.00994002	CRTC1
ENSG00000174748	0.285855	0.000245274	RPL15
ENSG00000133639	0.285753	0.00112349	BTG1
ENSG00000204130	0.285254	0.00767195	RUFY2
ENSG00000105193	0.285174	0.00713034	RPS16
ENSG00000213741	0.284753	0.0376765	RPS29
ENSG00000105372	0.284354	0.013898	RPS19
ENSG00000166946	0.284294	0.00359416	CCNDBP1
ENSG00000163320	0.284278	0.00393208	CGGBP1
ENSG00000137154	0.2837	0.000436394	RPS6
ENSG00000174444	0.283685	4.75178e-06	RPL4
ENSG00000096654	0.283464	0.0169024	ZNF184
ENSG00000092841	0.283424	0.000337168	MYL6
ENSG00000084092	0.283272	0.0064675	NOA1
ENSG00000204469	0.282623	0.000291486	PRRC2A
ENSG00000136925	0.28148	0.00949055	TSTD2
ENSG00000197958	0.281396	0.00958881	RPL12
ENSG00000161016	0.281299	0.0147717	RPL8
ENSG00000204569	0.2809	0.0172637	PPP1R10
ENSG00000175216	0.280745	8.58144e-09	CKAP5
ENSG00000173575	0.280735	0.000314729	CHD2
ENSG00000134222	0.280665	0.0153175	PSRC1
ENSG00000133884	0.280612	0.0171666	DPF2
ENSG00000184863	0.280202	0.0016975	RBM33
ENSG00000105321	0.280022	0.00771437	CCDC9
ENSG00000213186	0.279988	0.00850766	TRIM59
ENSG00000185591	0.279765	0.000390329	SP1
ENSG00000186468	0.279095	6.55226e-05	RPS23
ENSG00000175390	0.277961	2.16445e-05	EIF3F
ENSG00000213390	0.277562	0.00717976	ARHGAP19
ENSG00000055208	0.276936	0.00148606	TAB2
ENSG00000063046	0.27685	0.012851	EIF4B
ENSG00000160551	0.27679	0.000240365	TAOK1
ENSG00000100221	0.276704	1.70253e-05	JOSD1
ENSG00000142937	0.276697	0.000295519	RPS8
ENSG00000177600	0.276279	0.0261592	RPLP2
ENSG00000163374	0.275655	7.20945e-06	YY1AP1
ENSG00000166478	0.27547	0.000941284	ZNF143
ENSG00000198034	0.275441	7.83463e-05	RPS4X
ENSG00000140564	0.27494	0.00014283	FURIN
ENSG00000134769	0.274068	9.07385e-05	DTNA
ENSG00000173039	0.273929	0.0226056	RELA
ENSG00000108107	0.273803	0.0119983	RPL28
ENSG00000214078	0.273728	0.00460474	CPNE1
ENSG00000154781	0.273569	0.00450922	CCDC174
ENSG00000129315	0.273406	0.000257351	CCNT1
ENSG00000225190	0.27293	0.00540554	PLEKHM1
ENSG00000162244	0.272661	0.00448626	RPL29
ENSG00000166225	0.270936	0.0262636	FRS2
ENSG00000116954	0.270858	0.0337149	RRAGC
ENSG00000123908	0.270524	0.000409285	AGO2
ENSG00000197961	0.269988	0.0168661	ZNF121
ENSG00000169018	0.26967	0.00045307	FEM1B
ENSG00000131381	0.269635	0.000295519	RBSN
ENSG00000110367	0.26883	0.000425845	DDX6
ENSG00000144233	0.268725	0.0125785	AMMECR1L
ENSG00000160691	0.268637	0.000944112	SHC1
ENSG00000073803	0.268298	0.0108914	MAP3K13
ENSG00000087077	0.268127	0.000637126	TRIP6
ENSG00000204590	0.267466	0.00748853	GNL1
ENSG00000108669	0.267395	0.0372167	CYTH1
ENSG00000174282	0.267178	0.00819199	ZBTB4
ENSG00000165494	0.266422	0.0299511	PCF11
ENSG00000130159	0.266267	0.0351701	ECSIT
ENSG00000180098	0.266247	0.00139781	TRNAU1AP
ENSG00000120686	0.265814	0.00414524	UFM1
ENSG00000259956	0.265169	0.0231218	RBM15B
ENSG00000130723	0.264675	0.0137936	PRRC2B
ENSG00000198561	0.264537	0.000387324	CTNND1
ENSG00000116786	0.264508	0.00395334	PLEKHM2
ENSG00000198242	0.264185	0.000330809	RPL23A
ENSG00000100242	0.263836	0.00151967	SUN2
ENSG00000189343	0.26378	0.0255309	RPS2P46
ENSG00000189266	0.263578	0.0255309	PNRC2
ENSG00000175061	0.263207	7.04357e-05	LRRC75A-AS1
ENSG00000102908	0.263179	0.0129269	NFAT5
ENSG00000181026	0.262964	0.0267662	AEN
ENSG00000144713	0.262717	0.00956785	RPL32
ENSG00000119787	0.262553	0.000459311	ATL2
ENSG00000126461	0.262327	0.0146365	SCAF1
ENSG00000166441	0.262193	0.00132196	RPL27A
ENSG00000117713	0.262027	0.00126493	ARID1A
ENSG00000198060	0.261655	0.00501677	2005-03-01
ENSG00000089289	0.260808	0.0019406	IGBP1
ENSG00000204599	0.260685	0.0336695	TRIM39
ENSG00000127580	0.260539	0.0220111	WDR24
ENSG00000038219	0.260027	0.00853545	BOD1L1
ENSG00000117505	0.259908	0.0461776	DR1
ENSG00000170584	0.259792	0.00142028	NUDCD2
ENSG00000185753	0.259012	0.00518625	CXorf38
ENSG00000139734	0.258961	0.00158816	DIAPH3
ENSG00000095139	0.258939	0.0308551	ARCN1
ENSG00000204387	0.258893	0.0369266	C6orf48
ENSG00000197111	0.258472	0.000232091	PCBP2
ENSG00000137575	0.258131	0.000129078	SDCBP
ENSG00000149187	0.257603	4.6611e-06	CELF1
ENSG00000160352	0.257383	0.0279539	ZNF714
ENSG00000135541	0.257279	0.0105532	AHI1
ENSG00000095794	0.256845	0.0426091	CREM
ENSG00000005483	0.256802	0.0142609	KMT2E
ENSG00000176014	0.2565	0.0287128	TUBB6
ENSG00000076984	0.256435	0.000560603	MAP2K7
ENSG00000171456	0.256413	3.11946e-05	ASXL1
ENSG00000196588	0.256119	0.00414524	MRTFA
ENSG00000156970	0.255534	0.000106347	BUB1B
ENSG00000091656	0.255105	0.0258709	ZFHX4
ENSG00000117139	0.254572	0.0151936	KDM5B
ENSG00000170677	0.254014	0.0269854	SOCS6
ENSG00000186625	0.253861	0.0200027	KATNA1
ENSG00000149823	0.253281	0.0156069	VPS51
ENSG00000183718	0.253227	0.0135785	TRIM52
ENSG00000132604	0.252919	0.0145627	TERF2
ENSG00000173273	0.252749	0.00135348	TNKS
ENSG00000175970	0.252531	0.00631343	UNC119B
ENSG00000133112	0.251865	0.00105384	TPT1
ENSG00000146425	0.251742	0.000332605	DYNLT1
ENSG00000179094	0.251533	0.0345956	PER1
ENSG00000104408	0.251324	0.000758984	EIF3E
ENSG00000181555	0.25104	0.00808785	SETD2
ENSG00000160584	0.251019	0.0415523	SIK3
ENSG00000140941	0.250705	0.0178714	MAP1LC3B
ENSG00000149923	0.25065	0.04971	PPP4C
ENSG00000188827	0.250575	0.00795949	SLX4
ENSG00000140992	0.250472	0.000796733	PDPK1
ENSG00000204859	0.24992	0.0248983	ZBTB48
ENSG00000100461	0.249795	0.00548911	RBM23
ENSG00000100426	0.249715	0.000172893	ZBED4
ENSG00000109911	0.249505	0.0456354	ELP4
ENSG00000104312	0.249246	0.0132906	RIPK2
ENSG00000182504	0.249079	0.0106899	CEP97
ENSG00000165943	0.248697	0.00682367	MOAP1
ENSG00000164944	0.24861	0.00713742	VIRMA
ENSG00000198169	0.248365	0.00993545	ZNF251
ENSG00000204186	0.248151	0.0145627	ZDBF2
ENSG00000145741	0.247693	0.0243893	BTF3
ENSG00000122406	0.247551	0.00126765	RPL5
ENSG00000156976	0.246994	0.000176275	EIF4A2
ENSG00000070756	0.246866	6.64245e-06	PABPC1
ENSG00000131351	0.246854	0.0115211	HAUS8
ENSG00000140575	0.246375	0.000528875	IQGAP1
ENSG00000155592	0.24588	0.0369266	ZKSCAN2
ENSG00000156273	0.245644	0.0172084	BACH1
ENSG00000196233	0.245012	0.0128326	LCOR
ENSG00000072364	0.244278	0.00804579	AFF4
ENSG00000107581	0.243547	0.00178591	EIF3A
ENSG00000163960	0.243146	0.0396683	UBXN7
ENSG00000112378	0.24275	0.0289939	PERP
ENSG00000170037	0.242042	0.0184673	CNTROB
ENSG00000173334	0.241959	0.0427114	TRIB1
ENSG00000167470	0.241889	0.0365635	MIDN
ENSG00000116871	0.241878	0.00601791	MAP7D1
ENSG00000092140	0.241813	0.00302752	G2E3
ENSG00000100603	0.241729	0.00482811	SNW1
ENSG00000117036	0.24148	0.0140057	ETV3
ENSG00000164587	0.241237	0.00817291	RPS14
ENSG00000113407	0.240986	0.0192349	TARS
ENSG00000179562	0.24023	0.0228771	GCC1
ENSG00000119231	0.2401	0.00503546	SENP5
ENSG00000162702	0.23987	0.0114016	ZNF281
ENSG00000151746	0.239859	0.0285714	BICD1
ENSG00000230733	0.239292	0.0337905	AC092171.2
ENSG00000168395	0.23898	0.0256187	ING5
ENSG00000064393	0.2384	0.0296575	HIPK2
ENSG00000141458	0.237456	0.00151739	NPC1
ENSG00000167513	0.237335	0.0248983	CDT1
ENSG00000164080	0.236632	0.00896538	RAD54L2
ENSG00000176619	0.236618	0.0121625	LMNB2
ENSG00000177733	0.236607	0.015657	HNRNPA0
ENSG00000174010	0.236249	0.0335174	KLHL15
ENSG00000115446	0.236098	0.0359608	UNC50
ENSG00000029364	0.236052	0.000383996	SLC39A9
ENSG00000145390	0.235892	0.0206104	USP53
ENSG00000115109	0.234416	0.0213061	EPB41L5
ENSG00000159461	0.234399	0.0169024	AMFR
ENSG00000101337	0.234335	0.000549756	TM9SF4
ENSG00000129484	0.23418	0.0055772	PARP2
ENSG00000273841	0.233633	0.00724229	TAF9
ENSG00000070770	0.233597	0.00896538	CSNK2A2
ENSG00000137497	0.233448	0.0287128	NUMA1
ENSG00000198265	0.233299	0.00708272	HELZ
ENSG00000081019	0.232196	0.0180272	RSBN1
ENSG00000068308	0.232058	0.00365133	OTUD5
ENSG00000110066	0.231445	0.0246508	KMT5B
ENSG00000164104	0.231282	0.0032209	HMGB2
ENSG00000172046	0.230903	0.00117039	USP19
ENSG00000165410	0.230513	0.0011599	CFL2
ENSG00000165699	0.23049	0.00992339	TSC1
ENSG00000074755	0.230405	0.00669021	ZZEF1
ENSG00000134324	0.230381	0.009042	LPIN1
ENSG00000196531	0.230105	0.009042	NACA
ENSG00000090615	0.229919	0.0308336	GOLGA3
ENSG00000069329	0.229724	0.0100013	VPS35
ENSG00000125651	0.229585	0.0337905	GTF2F1
ENSG00000067606	0.229237	0.0378761	PRKCZ
ENSG00000163682	0.229132	0.000390329	RPL9
ENSG00000255717	0.22903	0.0017536	SNHG1
ENSG00000163479	0.228489	0.0462698	SSR2
ENSG00000011426	0.22815	0.0196361	ANLN
ENSG00000118181	0.227658	0.0019406	RPS25
ENSG00000139644	0.227546	0.0104889	TMBIM6
ENSG00000165637	0.227445	0.0415523	VDAC2
ENSG00000122026	0.227315	0.0025382	RPL21
ENSG00000143322	0.227104	0.0089988	ABL2
ENSG00000120690	0.226652	0.0491331	ELF1
ENSG00000117519	0.226603	0.0290229	CNN3
ENSG00000025770	0.226561	0.00422566	NCAPH2
ENSG00000163660	0.226543	0.0296892	CCNL1
ENSG00000188493	0.225648	0.022178	C19orf54
ENSG00000185049	0.225521	0.0325191	NELFA
ENSG00000022840	0.225415	0.0021245	RNF10
ENSG00000122218	0.224801	0.0002674	COPA
ENSG00000099622	0.224094	0.00871895	CIRBP
ENSG00000197747	0.222797	0.0455653	S100A10
ENSG00000113810	0.222381	0.0156243	SMC4
ENSG00000156256	0.222355	0.0299884	USP16
ENSG00000086758	0.222192	0.014361	HUWE1
ENSG00000138160	0.22175	0.000865908	KIF11
ENSG00000110395	0.221427	0.0174426	CBL
ENSG00000102218	0.221252	0.0100013	RP2
ENSG00000106261	0.220871	0.00162311	ZKSCAN1
ENSG00000164615	0.220735	0.0143676	CAMLG
ENSG00000169118	0.220426	0.0461776	CSNK1G1
ENSG00000196182	0.220174	0.00992339	STK40
ENSG00000075415	0.219898	0.0033126	SLC25A3
ENSG00000145592	0.218456	0.00421064	RPL37
ENSG00000097033	0.217892	0.0225081	SH3GLB1
ENSG00000130724	0.217133	0.0166871	CHMP2A
ENSG00000198918	0.217069	0.00478544	RPL39
ENSG00000171853	0.215377	0.0217315	TRAPPC12
ENSG00000177697	0.21521	0.00853545	CD151
ENSG00000132912	0.21501	0.0408933	DCTN4
ENSG00000178035	0.213865	0.0019047	IMPDH2
ENSG00000084754	0.213421	0.000737386	HADHA
ENSG00000006652	0.213304	0.000524296	IFRD1
ENSG00000163512	0.212329	0.0345956	AZI2
ENSG00000139641	0.212212	0.00719593	ESYT1
ENSG00000126214	0.211719	0.000820403	KLC1
ENSG00000013375	0.211602	0.0159246	PGM3
ENSG00000141084	0.211009	0.0113618	RANBP10
ENSG00000005156	0.210481	0.0169024	LIG3
ENSG00000101138	0.210415	0.0299884	CSTF1
ENSG00000101193	0.210333	0.00856134	GID8
ENSG00000143614	0.210309	0.019884	GATAD2B
ENSG00000047578	0.210204	0.031504	KIAA0556
ENSG00000110880	0.210024	0.0051995	CORO1C
ENSG00000140265	0.209721	0.0306813	ZSCAN29
ENSG00000224470	0.209288	0.0242493	ATXN1L
ENSG00000109111	0.209126	0.047808	SUPT6H
ENSG00000167193	0.208584	0.0175305	CRK
ENSG00000152492	0.208322	0.0453046	CCDC50
ENSG00000198826	0.208231	0.0180646	ARHGAP11A
ENSG00000169641	0.207865	0.0169024	LUZP1
ENSG00000119689	0.20726	0.0277472	DLST
ENSG00000156030	0.2072	0.0187016	ELMSAN1
ENSG00000065135	0.206065	0.0169024	GNAI3
ENSG00000159592	0.205853	0.00532686	GPBP1L1
ENSG00000143093	0.205492	0.00871895	STRIP1
ENSG00000121774	0.205263	0.0392501	KHDRBS1
ENSG00000143457	0.204468	0.00889918	GOLPH3L
ENSG00000156860	0.203977	0.0235033	FBRS
ENSG00000115677	0.203595	0.0121625	HDLBP
ENSG00000138182	0.203087	0.0228771	KIF20B
ENSG00000131263	0.203068	0.0100426	RLIM
ENSG00000118707	0.202139	0.0232367	TGIF2
ENSG00000196235	0.201783	0.0155365	SUPT5H
ENSG00000125691	0.20113	0.00480555	RPL23
ENSG00000182149	0.200342	0.00135722	IST1
ENSG00000171634	0.199662	0.0255474	BPTF
ENSG00000136807	0.199498	0.0167766	CDK9
ENSG00000214367	0.199072	0.0492267	HAUS3
ENSG00000157881	0.198908	0.0134241	PANK4
ENSG00000143379	0.198279	0.0168414	SETDB1
ENSG00000006125	0.197792	0.00812776	AP2B1
ENSG00000120071	0.197316	0.0267662	KANSL1
ENSG00000158941	0.196975	0.0351972	CCAR2
ENSG00000147604	0.196892	0.00196864	RPL7
ENSG00000189091	0.196779	0.0140057	SF3B3
ENSG00000275066	0.196551	0.017946	SYNRG
ENSG00000105135	0.196255	0.0207941	ILVBL
ENSG00000144747	0.196105	0.0474375	TMF1
ENSG00000062485	0.195666	0.0347976	CS
ENSG00000128272	0.194726	0.00659614	ATF4
ENSG00000118496	0.194164	0.0150201	FBXO30
ENSG00000120733	0.193414	0.0356708	KDM3B
ENSG00000141551	0.193289	0.0133544	CSNK1D
ENSG00000184014	0.193285	0.0011599	DENND5A
ENSG00000175224	0.192887	0.0317303	ATG13
ENSG00000105053	0.192755	0.0155365	VRK3
ENSG00000080371	0.192426	0.0282805	RAB21
ENSG00000182899	0.192393	0.0194037	RPL35A
ENSG00000167548	0.191789	0.0261592	KMT2D
ENSG00000164970	0.191495	0.021613	FAM219A
ENSG00000136754	0.191386	0.0473539	ABI1
ENSG00000130985	0.191323	0.0482718	UBA1
ENSG00000118046	0.191118	0.0207082	STK11
ENSG00000148943	0.191094	0.0292316	LIN7C
ENSG00000160679	0.190147	0.0365513	CHTOP
ENSG00000185127	0.19002	0.0317097	C6orf120
ENSG00000149930	0.189913	0.0484987	TAOK2
ENSG00000107566	0.189756	0.0341605	ERLIN1
ENSG00000101966	0.189722	0.0301359	XIAP
ENSG00000169221	0.189636	0.0419468	TBC1D10B
ENSG00000163820	0.189583	0.0354392	FYCO1
ENSG00000113742	0.188529	0.049017	CPEB4
ENSG00000101199	0.18846	0.0131996	ARFGAP1
ENSG00000197976	0.187518	0.0122851	AKAP17A
ENSG00000147677	0.18739	0.0033521	EIF3H
ENSG00000166135	0.186795	0.0313442	HIF1AN
ENSG00000175727	0.1864	0.0349634	MLXIP
ENSG00000138326	0.186361	0.0176746	RPS24
ENSG00000126945	0.186315	0.0150497	HNRNPH2
ENSG00000133606	0.185556	0.0178211	MKRN1
ENSG00000100991	0.184907	0.0144015	TRPC4AP
ENSG00000132478	0.184547	0.0116907	UNK
ENSG00000151923	0.184175	0.0440404	TIAL1
ENSG00000114346	0.183742	0.0225789	ECT2
ENSG00000198954	0.183293	0.019884	KIF1BP
ENSG00000115944	0.182945	0.0267179	COX7A2L
ENSG00000197912	0.18291	0.0341605	SPG7
ENSG00000278311	0.182493	0.0475092	GGNBP2
ENSG00000054118	0.181846	0.0330829	THRAP3
ENSG00000172053	0.181799	0.0192426	QARS
ENSG00000079616	0.180825	0.00204039	KIF22
ENSG00000125755	0.180216	0.03093	SYMPK
ENSG00000157764	0.180057	0.0334613	BRAF
ENSG00000109475	0.178746	0.0195795	RPL34
ENSG00000174231	0.178693	0.0437111	PRPF8
ENSG00000186566	0.17715	0.0180646	GPATCH8
ENSG00000139684	0.176995	0.0137022	ESD
ENSG00000100888	0.176768	0.0353792	CHD8
ENSG00000145391	0.175524	0.0319938	SETD7
ENSG00000044115	0.17524	0.0106057	CTNNA1
ENSG00000168078	0.174547	0.0417947	PBK
ENSG00000273749	0.174503	0.0317775	CYFIP1
ENSG00000100836	0.173655	0.0220829	PABPN1
ENSG00000144028	0.173143	0.00746319	SNRNP200
ENSG00000062725	0.172892	0.00849497	APPBP2
ENSG00000129933	0.17176	0.0487976	MAU2
ENSG00000106771	0.171446	0.0253545	TMEM245
ENSG00000138434	0.170895	0.0196361	ITPRID2
ENSG00000109180	0.17058	0.0465118	OCIAD1
ENSG00000115216	0.16937	0.0427136	NRBP1
ENSG00000107341	0.168257	0.0207184	UBE2R2
ENSG00000177613	0.167438	0.0345956	CSTF2T
ENSG00000089009	0.167285	0.0417947	RPL6
ENSG00000089154	0.166428	0.021137	GCN1
ENSG00000164896	0.166134	0.0289939	FASTK
ENSG00000141002	0.165556	0.0288041	TCF25
ENSG00000111897	0.164867	0.0121172	SERINC1
ENSG00000131269	0.163772	0.037284	ABCB7
ENSG00000184677	0.163751	0.0406614	ZBTB40
ENSG00000140534	0.161869	0.0232105	TICRR
ENSG00000186866	0.160669	0.0335431	POFUT2
ENSG00000171824	0.159963	0.038681	EXOSC10
ENSG00000082641	0.159934	0.0429592	NFE2L1
ENSG00000115568	0.158595	0.0497581	ZNF142
ENSG00000154473	0.15765	0.0300357	BUB3
ENSG00000067369	0.157042	0.0433809	TP53BP1
ENSG00000187109	0.156819	0.032077	NAP1L1
ENSG00000172466	0.153983	0.0225081	ZNF24
ENSG00000104859	0.148221	0.038082	CLASRP
ENSG00000130741	0.145074	0.0214844	EIF2S3
ENSG00000035403	0.140963	0.0169377	VCL
ENSG00000100934	0.130437	0.0261963	SEC23A
ENSG00000139645	-0.134977	0.0453683	ANKRD52
ENSG00000116679	-0.137797	0.0232069	IVNS1ABP
ENSG00000116005	-0.148315	0.0451355	PCYOX1
ENSG00000079819	-0.148918	0.0253545	EPB41L2
ENSG00000153250	-0.151768	0.0411262	RBMS1
ENSG00000198586	-0.159504	0.0289939	TLK1
ENSG00000153560	-0.162416	0.0160038	UBP1
ENSG00000117906	-0.162877	0.0024884	RCN2
ENSG00000163029	-0.163359	0.0327259	SMC6
ENSG00000147536	-0.164251	0.0482627	GINS4
ENSG00000070961	-0.165523	0.0248899	ATP2B1
ENSG00000153936	-0.169513	0.0187698	HS2ST1
ENSG00000183779	-0.169657	0.0496055	ZNF703
ENSG00000102763	-0.16985	0.0289493	VWA8
ENSG00000196628	-0.172823	0.0471565	TCF4
ENSG00000183337	-0.173957	0.0140057	BCOR
ENSG00000122591	-0.176301	0.0466682	FAM126A
ENSG00000110274	-0.176479	0.038729	CEP164
ENSG00000121057	-0.176848	0.00404778	AKAP1
ENSG00000101849	-0.178447	0.0348314	TBL1X
ENSG00000072210	-0.17871	0.0458592	ALDH3A2
ENSG00000088888	-0.181462	0.039174	MAVS
ENSG00000178904	-0.182395	0.0406614	DPY19L3
ENSG00000100266	-0.182483	0.00787528	PACSIN2
ENSG00000198668	-0.182976	0.0316459	CALM1
ENSG00000012983	-0.183247	0.0446129	MAP4K5
ENSG00000138346	-0.186411	0.016683	DNA2
ENSG00000196730	-0.186765	0.032077	DAPK1
ENSG00000099810	-0.187566	0.0428658	MTAP
ENSG00000170525	-0.187768	0.0127914	PFKFB3
ENSG00000182010	-0.188693	0.049291	RTKN2
ENSG00000186815	-0.18922	0.026436	TPCN1
ENSG00000064115	-0.190366	0.0163119	TM7SF3
ENSG00000068796	-0.192158	0.0167766	KIF2A
ENSG00000150938	-0.192738	0.0187754	CRIM1
ENSG00000144749	-0.192801	0.0193366	LRIG1
ENSG00000167972	-0.19292	0.0150201	ABCA3
ENSG00000174839	-0.192941	0.0100013	DENND6A
ENSG00000138821	-0.19324	0.0451189	SLC39A8
ENSG00000070081	-0.193539	0.0131346	NUCB2
ENSG00000149948	-0.194663	0.00958881	HMGA2
ENSG00000125459	-0.195632	0.0468511	MSTO1
ENSG00000163050	-0.197604	0.00860091	COQ8A
ENSG00000064933	-0.198955	0.0104961	PMS1
ENSG00000163755	-0.199748	0.0339088	HPS3
ENSG00000155097	-0.200496	0.0369605	ATP6V1C1
ENSG00000138767	-0.200963	0.035426	CNOT6L
ENSG00000007541	-0.201165	0.0246837	PIGQ
ENSG00000164919	-0.201605	0.021655	COX6C
ENSG00000149541	-0.201869	0.0271532	B3GAT3
ENSG00000182013	-0.202895	0.0361871	PNMA8A
ENSG00000182985	-0.204118	0.0232069	CADM1
ENSG00000123983	-0.204466	0.000285504	ACSL3
ENSG00000186767	-0.207374	0.0308477	SPIN4
ENSG00000168159	-0.208706	0.0461897	RNF187
ENSG00000253293	-0.208926	0.0251863	HOXA10
ENSG00000119771	-0.209031	0.0325361	KLHL29
ENSG00000109654	-0.209032	0.0474785	TRIM2
ENSG00000080503	-0.209375	0.0140057	SMARCA2
ENSG00000154310	-0.210311	0.0341605	TNIK
ENSG00000115159	-0.210787	0.044045	GPD2
ENSG00000115415	-0.210983	0.0470682	STAT1
ENSG00000158966	-0.212135	0.00234242	CACHD1
ENSG00000163344	-0.21234	0.0384284	PMVK
ENSG00000155846	-0.21297	0.0398616	PPARGC1B
ENSG00000103995	-0.213134	0.0227106	CEP152
ENSG00000075240	-0.213261	0.0297146	GRAMD4
ENSG00000112972	-0.213458	0.0158886	HMGCS1
ENSG00000198648	-0.214492	0.0268244	STK39
ENSG00000196743	-0.2148	0.0297146	GM2A
ENSG00000115183	-0.21497	0.00724229	TANC1
ENSG00000116761	-0.216319	0.0200027	CTH
ENSG00000039523	-0.216749	0.00242207	RIPOR1
ENSG00000061938	-0.217602	0.0319938	TNK2
ENSG00000140416	-0.219052	0.0234646	TPM1
ENSG00000116406	-0.21913	0.00808785	EDEM3
ENSG00000128578	-0.21984	0.0461644	STRIP2
ENSG00000162599	-0.21985	0.0487976	NFIA
ENSG00000143013	-0.220477	0.0102724	LMO4
ENSG00000160293	-0.220989	0.0332775	VAV2
ENSG00000156521	-0.221188	0.0135676	TYSND1
ENSG00000106004	-0.221485	0.0330863	HOXA5
ENSG00000143624	-0.221763	2.33793e-05	INTS3
ENSG00000187634	-0.222828	0.0455653	SAMD11
ENSG00000145147	-0.223162	0.00370701	SLIT2
ENSG00000213160	-0.223407	0.014982	KLHL23
ENSG00000166575	-0.224037	0.0374403	TMEM135
ENSG00000101974	-0.224201	0.035597	ATP11C
ENSG00000109501	-0.225042	0.0267198	WFS1
ENSG00000109576	-0.225727	0.0337149	AADAT
ENSG00000162694	-0.225876	0.0247037	EXTL2
ENSG00000076554	-0.227889	0.0439621	TPD52
ENSG00000174684	-0.22812	0.0438824	B4GAT1
ENSG00000170522	-0.229776	0.0229814	ELOVL6
ENSG00000187764	-0.231103	0.0149233	SEMA4D
ENSG00000090447	-0.23135	0.0438824	TFAP4
ENSG00000074047	-0.231465	0.0421776	GLI2
ENSG00000121005	-0.231607	0.0337149	CRISPLD1
ENSG00000198353	-0.23327	0.0491595	HOXC4
ENSG00000167716	-0.233275	0.0353248	WDR81
ENSG00000126778	-0.233573	0.00459077	SIX1
ENSG00000128512	-0.233924	0.0382788	DOCK4
ENSG00000162600	-0.234165	0.028671	OMA1
ENSG00000166295	-0.234771	0.00445571	ANAPC16
ENSG00000088387	-0.235806	0.0311109	DOCK9
ENSG00000103037	-0.236052	0.0343715	SETD6
ENSG00000234456	-0.236668	0.00871895	MAGI2-AS3
ENSG00000132436	-0.237005	0.00275181	FIGNL1
ENSG00000106070	-0.23807	0.0027309	GRB10
ENSG00000106617	-0.2394	0.0396825	PRKAG2
ENSG00000179456	-0.240325	0.00202696	ZBTB18
ENSG00000164465	-0.240947	0.021506	DCBLD1
ENSG00000005700	-0.241206	0.0056545	IBTK
ENSG00000100350	-0.241305	0.000533266	FOXRED2
ENSG00000130829	-0.241616	0.0219201	DUSP9
ENSG00000076641	-0.241738	0.0355273	PAG1
ENSG00000117114	-0.242198	0.00107297	ADGRL2
ENSG00000138376	-0.242424	0.00724066	BARD1
ENSG00000166123	-0.242999	0.000430907	GPT2
ENSG00000186193	-0.243233	0.0317097	SAPCD2
ENSG00000171130	-0.243679	0.0206833	ATP6V0E2
ENSG00000111843	-0.244077	0.0394503	TMEM14C
ENSG00000134294	-0.244245	0.000299448	SLC38A2
ENSG00000095951	-0.244387	0.0147036	HIVEP1
ENSG00000148660	-0.244818	0.0332326	CAMK2G
ENSG00000078399	-0.244977	0.0362449	HOXA9
ENSG00000143324	-0.245095	0.00559089	XPR1
ENSG00000092439	-0.245403	0.00113971	TRPM7
ENSG00000143776	-0.245949	0.000232091	CDC42BPA
ENSG00000128573	-0.248065	0.0218227	FOXP2
ENSG00000100344	-0.249714	0.0465024	PNPLA3
ENSG00000139926	-0.252994	0.0286254	FRMD6
ENSG00000106415	-0.253538	0.0206511	GLCCI1
ENSG00000145555	-0.253897	0.000273023	MYO10
ENSG00000145819	-0.25399	0.0169024	ARHGAP26
ENSG00000271383	-0.254993	0.0454625	NBPF19
ENSG00000171246	-0.255157	0.00015349	NPTX1
ENSG00000134291	-0.255726	0.000973587	TMEM106C
ENSG00000138246	-0.25595	0.000241439	DNAJC13
ENSG00000144366	-0.255959	0.0317097	GULP1
ENSG00000151883	-0.256002	0.0112464	PARP8
ENSG00000182621	-0.25626	0.01352	PLCB1
ENSG00000141503	-0.256725	0.00949055	MINK1
ENSG00000138413	-0.257452	0.0123547	IDH1
ENSG00000008083	-0.257803	0.00354337	JARID2
ENSG00000165891	-0.257987	0.00296206	E2F7
ENSG00000187815	-0.258095	0.0359321	ZFP69
ENSG00000138604	-0.258436	0.00497011	GLCE
ENSG00000196227	-0.25933	0.00257928	FAM217B
ENSG00000112541	-0.259563	0.0207941	PDE10A
ENSG00000001084	-0.260677	0.000872239	GCLC
ENSG00000143643	-0.261528	0.00386103	TTC13
ENSG00000204366	-0.262587	0.0367014	ZBTB12
ENSG00000173905	-0.263437	0.00161484	GOLIM4
ENSG00000072310	-0.265081	0.0442825	SREBF1
ENSG00000157851	-0.266079	0.00581312	DPYSL5
ENSG00000141576	-0.266964	0.0142862	RNF157
ENSG00000149218	-0.267061	0.0351654	ENDOD1
ENSG00000169515	-0.267098	0.0109504	CCDC8
ENSG00000164294	-0.267115	0.00591313	GPX8
ENSG00000069702	-0.267499	0.0498953	TGFBR3
ENSG00000171517	-0.267922	0.0207565	LPAR3
ENSG00000122378	-0.269257	0.0176644	PRXL2A
ENSG00000198915	-0.270038	0.0159726	RASGEF1A
ENSG00000095203	-0.270585	0.0152523	EPB41L4B
ENSG00000198162	-0.270624	0.00014283	MAN1A2
ENSG00000148218	-0.271796	0.0304217	ALAD
ENSG00000156504	-0.273371	0.0169024	FAM122B
ENSG00000120658	-0.273388	0.0207082	ENOX1
ENSG00000158321	-0.273493	0.000128477	AUTS2
ENSG00000185920	-0.27358	0.0246837	PTCH1
ENSG00000166033	-0.274789	0.0218602	HTRA1
ENSG00000137310	-0.275138	0.00532686	TCF19
ENSG00000180758	-0.275452	0.0462698	GPR157
ENSG00000132541	-0.276014	0.00527881	RIDA
ENSG00000197008	-0.276396	0.0260073	ZNF138
ENSG00000186376	-0.276665	0.0248983	ZNF75D
ENSG00000129003	-0.278433	0.043533	VPS13C
ENSG00000184792	-0.279418	0.0220111	OSBP2
ENSG00000114790	-0.280349	0.0258709	ARHGEF26
ENSG00000198157	-0.281704	0.00694953	HMGN5
ENSG00000101144	-0.281868	0.0167766	BMP7
ENSG00000174672	-0.282811	0.00256195	BRSK2
ENSG00000185379	-0.282918	0.00967649	RAD51D
ENSG00000170502	-0.283405	0.0177935	NUDT9
ENSG00000128567	-0.283546	0.0449132	PODXL
ENSG00000164494	-0.283959	0.0198374	PDSS2
ENSG00000135823	-0.284657	0.000638406	STX6
ENSG00000144677	-0.285547	0.0143521	CTDSPL
ENSG00000141696	-0.285945	0.00158646	P3H4
ENSG00000117155	-0.286317	3.25213e-05	SSX2IP
ENSG00000118276	-0.287106	0.00375122	B4GALT6
ENSG00000119013	-0.287436	4.92814e-05	NDUFB3
ENSG00000015133	-0.287764	0.0103406	CCDC88C
ENSG00000205213	-0.289338	0.00365885	LGR4
ENSG00000186310	-0.289359	0.00532686	NAP1L3
ENSG00000171310	-0.289653	0.0209522	CHST11
ENSG00000184058	-0.289934	0.000360581	TBX1
ENSG00000176273	-0.290109	0.00502973	SLC35G1
ENSG00000136111	-0.290138	1.66264e-06	TBC1D4
ENSG00000087842	-0.290958	0.0169024	PIR
ENSG00000005882	-0.291597	0.0299511	PDK2
ENSG00000071242	-0.291614	0.0492267	RPS6KA2
ENSG00000204271	-0.29188	0.00944344	SPIN3
ENSG00000161558	-0.29287	0.0155112	TMEM143
ENSG00000113719	-0.292886	7.04357e-05	ERGIC1
ENSG00000184205	-0.29399	0.0306813	TSPYL2
ENSG00000183798	-0.295711	0.0131346	EMILIN3
ENSG00000075043	-0.296301	0.0116286	KCNQ2
ENSG00000198947	-0.296442	0.0360262	DMD
ENSG00000171155	-0.297384	0.00272858	C1GALT1C1
ENSG00000113645	-0.298	0.00254207	WWC1
ENSG00000141542	-0.298109	0.0146055	RAB40B
ENSG00000186174	-0.298736	0.0169024	BCL9L
ENSG00000185686	-0.299336	0.0386314	PRAME
ENSG00000146350	-0.300829	0.0019406	TBC1D32
ENSG00000049130	-0.302957	0.00748247	KITLG
ENSG00000162407	-0.303188	0.0287709	PLPP3
ENSG00000169860	-0.303992	0.0451189	P2RY1
ENSG00000120696	-0.304091	0.0121625	KBTBD7
ENSG00000198720	-0.306453	0.00767195	ANKRD13B
ENSG00000177732	-0.307372	0.000261432	SOX12
ENSG00000121060	-0.308273	0.000818521	TRIM25
ENSG00000196526	-0.310557	0.00941117	AFAP1
ENSG00000198763	-0.31088	0.00518625	MT-ND2
ENSG00000226419	-0.31214	0.0187969	SLC16A1-AS1
ENSG00000023909	-0.3132	0.011275	GCLM
ENSG00000151090	-0.313641	0.0257792	THRB
ENSG00000111110	-0.313814	0.0228156	PPM1H
ENSG00000085382	-0.314661	0.0418389	HACE1
ENSG00000136052	-0.31534	0.0483176	SLC41A2
ENSG00000157193	-0.315552	0.0202211	LRP8
ENSG00000138162	-0.316509	0.0206833	TACC2
ENSG00000184992	-0.316552	0.000239526	BRI3BP
ENSG00000087095	-0.316785	0.00067552	NLK
ENSG00000167123	-0.31711	0.0438457	CERCAM
ENSG00000144355	-0.31843	0.00967649	DLX1
ENSG00000105329	-0.318618	0.0442046	TGFB1
ENSG00000116106	-0.318648	0.0016137	EPHA4
ENSG00000160326	-0.318704	0.0261122	SLC2A6
ENSG00000109184	-0.319118	1.01538e-06	DCUN1D4
ENSG00000135976	-0.319374	0.049291	ANKRD36
ENSG00000149809	-0.319882	0.019381	TM7SF2
ENSG00000198914	-0.319955	0.0288265	POU3F3
ENSG00000150995	-0.320341	0.0105788	ITPR1
ENSG00000033867	-0.321176	2.22756e-05	SLC4A7
ENSG00000128011	-0.322536	0.0033126	LRFN1
ENSG00000170293	-0.322606	0.0296892	CMTM8
ENSG00000153395	-0.322676	5.37928e-05	LPCAT1
ENSG00000183943	-0.323952	0.0021245	PRKX
ENSG00000254726	-0.324399	0.00321943	MEX3A
ENSG00000184508	-0.324412	0.00135722	HDDC3
ENSG00000203668	-0.325446	1.97885e-06	CHML
ENSG00000184857	-0.325957	0.0125785	TMEM186
ENSG00000159733	-0.325989	0.0439365	ZFYVE28
ENSG00000106006	-0.326394	0.0167741	HOXA6
ENSG00000177181	-0.327553	0.0209677	RIMKLA
ENSG00000168389	-0.32832	0.0374403	MFSD2A
ENSG00000177045	-0.328742	0.0443035	SIX5
ENSG00000155961	-0.329458	0.00795949	RAB39B
ENSG00000261188	-0.330556	0.0197334	Z95115.1
ENSG00000079482	-0.33097	0.00983891	OPHN1
ENSG00000135333	-0.331038	0.00063712	EPHA7
ENSG00000113739	-0.331237	3.1319e-05	STC2
ENSG00000006625	-0.332163	0.000413507	GGCT
ENSG00000133863	-0.332426	0.00155807	TEX15
ENSG00000173894	-0.332896	0.000549756	CBX2
ENSG00000143494	-0.33313	0.0166871	VASH2
ENSG00000124588	-0.333547	0.0019406	NQO2
ENSG00000061918	-0.333579	0.0120856	GUCY1B1
ENSG00000147642	-0.334408	0.0351341	SYBU
ENSG00000156140	-0.334525	0.0123654	ADAMTS3
ENSG00000169946	-0.335338	0.0462555	ZFPM2
ENSG00000187244	-0.336395	0.0459173	BCAM
ENSG00000178573	-0.336768	1.57443e-05	MAF
ENSG00000167106	-0.337222	0.0325521	FAM102A
ENSG00000066468	-0.337841	0.0220111	FGFR2
ENSG00000197457	-0.338952	0.0236022	STMN3
ENSG00000063660	-0.340975	4.63173e-05	GPC1
ENSG00000109099	-0.342273	0.0374403	PMP22
ENSG00000172819	-0.342306	0.0136761	RARG
ENSG00000174705	-0.342859	0.00359416	SH3PXD2B
ENSG00000162341	-0.345395	0.000137498	TPCN2
ENSG00000165655	-0.34588	0.0418883	ZNF503
ENSG00000023171	-0.348227	0.032077	GRAMD1B
ENSG00000107890	-0.348257	0.000164223	ANKRD26
ENSG00000106100	-0.349447	0.00869468	NOD1
ENSG00000198743	-0.349988	0.00421064	SLC5A3
ENSG00000138735	-0.350417	0.00395334	PDE5A
ENSG00000198944	-0.351786	0.0182391	SOWAHA
ENSG00000005020	-0.352232	7.34163e-05	SKAP2
ENSG00000081189	-0.352394	0.0361871	MEF2C
ENSG00000171492	-0.352797	0.000639769	LRRC8D
ENSG00000162614	-0.352997	0.0122851	NEXN
ENSG00000223768	-0.353582	5.03757e-06	LINC00205
ENSG00000134569	-0.353902	0.00262328	LRP4
ENSG00000224189	-0.354387	0.0495767	HAGLR
ENSG00000166831	-0.355342	0.0352619	RBPMS2
ENSG00000165300	-0.357661	0.0468432	SLITRK5
ENSG00000155254	-0.360699	1.98381e-05	MARVELD1
ENSG00000225630	-0.362875	0.0143632	MTND2P28
ENSG00000198756	-0.362967	0.0046494	COLGALT2
ENSG00000184916	-0.365159	0.0248027	JAG2
ENSG00000246465	-0.366698	0.00850766	AC138904.1
ENSG00000135069	-0.370111	3.38651e-05	PSAT1
ENSG00000114805	-0.374422	0.000209597	PLCH1
ENSG00000118418	-0.375925	1.26855e-06	HMGN3
ENSG00000155816	-0.376009	0.000387324	FMN2
ENSG00000145687	-0.377437	0.00278054	SSBP2
ENSG00000095739	-0.381595	0.007731	BAMBI
ENSG00000124406	-0.382813	0.00993356	ATP8A1
ENSG00000184185	-0.383479	0.0106706	KCNJ12
ENSG00000165521	-0.384257	0.0487976	EML5
ENSG00000276644	-0.384386	1.59677e-06	DACH1
ENSG00000146733	-0.384492	5.1433e-06	PSPH
ENSG00000086300	-0.384917	0.0372527	SNX10
ENSG00000100167	-0.387444	0.000433176	2003-09-01
ENSG00000137642	-0.387622	0.0151592	SORL1
ENSG00000166402	-0.388236	1.24958e-08	TUB
ENSG00000278662	-0.388393	0.0292316	GOLGA6L10
ENSG00000196159	-0.388955	0.049017	FAT4
ENSG00000159917	-0.389052	0.0432678	ZNF235
ENSG00000151012	-0.391883	5.30531e-05	SLC7A11
ENSG00000145545	-0.394727	1.98381e-05	SRD5A1
ENSG00000266074	-0.395667	1.28315e-09	BAHCC1
ENSG00000169683	-0.396574	0.000390329	LRRC45
ENSG00000136237	-0.39704	0.0328665	RAPGEF5
ENSG00000176788	-0.397199	0.00297816	BASP1
ENSG00000135414	-0.397261	0.000497509	GDF11
ENSG00000170049	-0.398105	0.049017	KCNAB3
ENSG00000038427	-0.398883	0.0111921	VCAN
ENSG00000247796	-0.400002	0.0127659	AC008966.1
ENSG00000174669	-0.40019	0.0307915	SLC29A2
ENSG00000162194	-0.400479	0.00995411	LBHD1
ENSG00000166823	-0.401013	0.0488243	MESP1
ENSG00000180592	-0.40104	0.0336032	SKIDA1
ENSG00000184675	-0.40128	7.55306e-09	AMER1
ENSG00000204934	-0.401845	0.0051995	ATP6V0E2-AS1
ENSG00000092068	-0.40211	0.03117	SLC7A8
ENSG00000139531	-0.402546	0.00831475	SUOX
ENSG00000176055	-0.404668	0.0136654	MBLAC2
ENSG00000143995	-0.405769	0.000382787	MEIS1
ENSG00000165449	-0.408463	0.00431507	SLC16A9
ENSG00000115041	-0.408632	0.0393255	KCNIP3
ENSG00000013619	-0.408781	0.0121625	MAMLD1
ENSG00000196670	-0.409023	0.000927038	ZFP62
ENSG00000214595	-0.410911	0.0131772	EML6
ENSG00000198719	-0.411948	0.000234664	DLL1
ENSG00000171617	-0.416493	0.00340666	ENC1
ENSG00000079691	-0.416526	0.0135111	CARMIL1
ENSG00000139173	-0.418752	0.0343691	TMEM117
ENSG00000160284	-0.41932	0.00324455	SPATC1L
ENSG00000167216	-0.420594	0.0360262	KATNAL2
ENSG00000179240	-0.421399	0.00314588	GVQW3
ENSG00000112319	-0.42558	4.00218e-09	EYA4
ENSG00000237187	-0.426704	0.0244924	NR2F1-AS1
ENSG00000182168	-0.428118	0.00912545	UNC5C
ENSG00000214776	-0.428224	0.0316791	AC092821.1
ENSG00000198105	-0.428484	0.000390329	ZNF248
ENSG00000035862	-0.430031	0.00334117	TIMP2
ENSG00000197119	-0.43081	0.0406614	SLC25A29
ENSG00000107731	-0.431063	2.53205e-08	UNC5B
ENSG00000121454	-0.433615	0.0134844	LHX4
ENSG00000168077	-0.434514	0.00803582	SCARA3
ENSG00000111432	-0.435778	0.0269854	FZD10
ENSG00000184226	-0.436449	1.71764e-11	PCDH9
ENSG00000120594	-0.437383	0.000337168	PLXDC2
ENSG00000137968	-0.438335	0.000919585	SLC44A5
ENSG00000120075	-0.442764	0.00586963	HOXB5
ENSG00000107105	-0.443285	0.000170714	ELAVL2
ENSG00000108984	-0.446985	0.0182679	MAP2K6
ENSG00000169220	-0.447588	0.0351701	RGS14
ENSG00000184371	-0.44821	0.00817291	CSF1
ENSG00000163694	-0.448763	0.0131346	RBM47
ENSG00000139200	-0.449235	0.0169024	PIANP
ENSG00000170390	-0.449376	0.00975094	DCLK2
ENSG00000271270	-0.450172	0.0213033	TMCC1-AS1
ENSG00000240184	-0.450823	0.0431728	PCDHGC3
ENSG00000101746	-0.451729	0.0474785	NOL4
ENSG00000115255	-0.451909	0.0142862	REEP6
ENSG00000115507	-0.454285	0.0351654	OTX1
ENSG00000177706	-0.455602	0.000973587	FAM20C
ENSG00000255121	-0.457495	0.00354337	AP003392.4
ENSG00000237149	-0.459792	0.00674058	ZNF503-AS2
ENSG00000068137	-0.46	0.0244616	PLEKHH3
ENSG00000241399	-0.460339	0.0461776	CD302
ENSG00000159387	-0.46232	0.0375869	IRX6
ENSG00000101938	-0.462878	0.0190553	CHRDL1
ENSG00000212864	-0.464841	0.0178495	RNF208
ENSG00000157870	-0.468407	0.00997089	PRXL2B
ENSG00000184785	-0.468794	1.29291e-05	SMIM10
ENSG00000203644	-0.46908	0.00724229	AC083799.1
ENSG00000258701	-0.469246	0.0124792	LINC00638
ENSG00000235823	-0.469538	0.00098939	OLMALINC
ENSG00000170439	-0.471221	0.0297146	METTL7B
ENSG00000163638	-0.472212	0.00400813	ADAMTS9
ENSG00000173157	-0.475057	0.00131823	ADAMTS20
ENSG00000106804	-0.475939	0.00768036	C5
ENSG00000273706	-0.478358	0.0327596	LHX1
ENSG00000184307	-0.48138	0.00365133	ZDHHC23
ENSG00000130590	-0.482099	0.0218172	SAMD10
ENSG00000043143	-0.484277	7.14501e-05	JADE2
ENSG00000253368	-0.484798	0.00124076	TRNP1
ENSG00000126368	-0.487359	0.0151936	NR1D1
ENSG00000185988	-0.489431	0.0254818	PLK5
ENSG00000211584	-0.49034	0.00172067	SLC48A1
ENSG00000227640	-0.493527	0.0196361	SOX21-AS1
ENSG00000137834	-0.493732	2.36419e-06	SMAD6
ENSG00000182612	-0.49568	0.00260411	TSPAN10
ENSG00000108797	-0.49673	0.0169838	CNTNAP1
ENSG00000131400	-0.498106	0.00957316	NAPSA
ENSG00000168702	-0.498868	0.000305408	LRP1B
ENSG00000088543	-0.499427	0.020008	C3orf18
ENSG00000128965	-0.501243	0.0228865	CHAC1
ENSG00000225138	-0.502239	0.0255309	SLC9A3-AS1
ENSG00000182648	-0.503815	0.0265706	LINC01006
ENSG00000118513	-0.504398	0.0467886	MYB
ENSG00000079102	-0.506348	0.000840302	RUNX1T1
ENSG00000261971	-0.508477	0.0183315	MMP25-AS1
ENSG00000175745	-0.517177	4.04091e-10	NR2F1
ENSG00000169851	-0.517379	1.13478e-09	PCDH7
ENSG00000163083	-0.521123	0.019884	INHBB
ENSG00000265688	-0.523379	0.0254702	MAFG-DT
ENSG00000109956	-0.524597	0.0301955	B3GAT1
ENSG00000066230	-0.528732	0.0374403	SLC9A3
ENSG00000181754	-0.528997	0.00152647	AMIGO1
ENSG00000279821	-0.530256	0.0327807	AC145098.2
ENSG00000163508	-0.532905	0.0260499	EOMES
ENSG00000213888	-0.532913	0.00175158	LINC01521
ENSG00000271533	-0.534329	0.0424967	Z83843.1
ENSG00000149927	-0.536806	0.0235832	DOC2A
ENSG00000164171	-0.540651	0.000420344	ITGA2
ENSG00000185267	-0.540897	0.0119983	CDNF
ENSG00000124496	-0.541119	0.00356752	TRERF1
ENSG00000237424	-0.541982	0.0429592	FOXD2-AS1
ENSG00000107821	-0.549061	7.05876e-06	KAZALD1
ENSG00000135454	-0.550553	0.001891	B4GALNT1
ENSG00000010319	-0.556355	0.0332678	SEMA3G
ENSG00000105516	-0.556808	0.00212473	DBP
ENSG00000235560	-0.560006	0.0277638	AC002310.1
ENSG00000099250	-0.569499	8.0353e-09	NRP1
ENSG00000122574	-0.569506	0.0435833	WIPF3
ENSG00000239415	-0.570095	0.000858831	AP001469.3
ENSG00000100307	-0.571195	0.0492267	CBX7
ENSG00000157214	-0.577061	0.00196864	STEAP2
ENSG00000178947	-0.57714	0.020026	SMIM10L2A
ENSG00000184486	-0.578024	1.67867e-06	POU3F2
ENSG00000138622	-0.57809	0.0408827	HCN4
ENSG00000106688	-0.580363	0.0177097	SLC1A1
ENSG00000135205	-0.583372	0.0193962	CCDC146
ENSG00000223764	-0.583393	0.000187034	LINC02593
ENSG00000114251	-0.584509	0.000565773	WNT5A
ENSG00000145088	-0.593929	0.0130854	EAF2
ENSG00000111816	-0.597203	0.015657	FRK
ENSG00000137393	-0.601694	0.0461776	RNF144B
ENSG00000272031	-0.602708	0.00482811	ANKRD34A
ENSG00000142065	-0.604409	0.000351393	ZFP14
ENSG00000157111	-0.609347	0.0104848	TMEM171
ENSG00000266208	-0.614797	0.00584838	AC080112.1
ENSG00000204682	-0.622868	0.000985009	CASC10
ENSG00000249641	-0.626459	0.0392501	HOXC13-AS
ENSG00000143502	-0.628755	0.0132906	SUSD4
ENSG00000171227	-0.629449	0.0446835	TMEM37
ENSG00000138639	-0.630187	0.023969	ARHGAP24
ENSG00000248015	-0.637942	0.0487976	AC005329.1
ENSG00000168772	-0.664116	0.00222997	CXXC4
ENSG00000099953	-0.664325	0.0142862	MMP11
ENSG00000259319	-0.66602	0.0494987	AF111167.2
ENSG00000138669	-0.667596	0.00803582	PRKG2
ENSG00000188549	-0.676429	0.0181889	CCDC9B
ENSG00000180044	-0.678204	0.0207029	C3orf80
ENSG00000143355	-0.678741	0.0369605	LHX9
ENSG00000281189	-0.67909	0.0280876	GHET1
ENSG00000267395	-0.682606	0.0418389	DM1-AS
ENSG00000126500	-0.696344	0.0267109	FLRT1
ENSG00000125355	-0.698795	0.0145106	TMEM255A
ENSG00000139269	-0.704977	0.0438132	INHBE
ENSG00000145217	-0.705615	0.0317097	SLC26A1
ENSG00000124507	-0.706913	0.0409907	PACSIN1
ENSG00000166963	-0.710476	3.76562e-13	MAP1A
ENSG00000235944	-0.712066	0.00067552	ZNF815P
ENSG00000262454	-0.715699	0.0251595	MIR193BHG
ENSG00000246528	-0.721964	0.0212461	AC079089.1
ENSG00000160179	-0.72656	0.0213061	ABCG1
ENSG00000189419	-0.735416	0.0433343	SPATA41
ENSG00000165029	-0.74832	0.0122935	ABCA1
ENSG00000123689	-0.749452	0.00379994	G0S2
ENSG00000115461	-0.751164	1.48284e-06	IGFBP5
ENSG00000196517	-0.759104	1.60317e-07	SLC6A9
ENSG00000147852	-0.802899	0.00026003	VLDLR
ENSG00000229950	-0.80599	0.0153255	TFAP2A-AS1
ENSG00000181444	-0.807933	0.00172441	ZNF467
ENSG00000164604	-0.813735	0.0494987	GPR85
ENSG00000253414	-0.818403	0.0328607	AC124067.2
ENSG00000111087	-0.828493	0.0012063	GLI1
ENSG00000275793	-0.831614	0.00961499	RIMBP3
ENSG00000261786	-0.837893	0.0384289	AC006058.1
ENSG00000261488	-0.862653	0.00393289	TBILA
ENSG00000266947	-0.895661	0.0145635	AC022916.1
ENSG00000278058	-0.933405	0.00471494	AC009159.3
ENSG00000204577	-0.951314	0.0303058	LILRB3
ENSG00000176971	-0.976726	0.0235746	FIBIN
ENSG00000224729	-0.978173	0.0361641	PCOLCE-AS1
ENSG00000275832	-1.05345	0.000308162	ARHGAP23
ENSG00000213997	-1.11776	0.0336032	PGAM1P7
ENSG00000155269	-1.16578	0.013759	GPR78
ENSG00000138083	-1.30648	0.0365513	SIX3
ENSG00000214711	-1.45166	0.0453105	CAPN14

## Sheet: 9J10AMut vs EV
Gene ID	log2FoldChange	padj	Gene name
ENSG00000226744	2.61807	0.000158634	AC005326.1
ENSG00000241362	1.38767	0.039175	RPL36AP43
ENSG00000204659	1.36044	0.0293125	CBY3
ENSG00000234694	1.28036	0.0354417	AL139289.2
ENSG00000230534	1.23678	0.0432449	AL392046.1
ENSG00000279148	1.22593	0.031205	AC126474.1
ENSG00000267676	1.20619	0.0107409	THA1P
ENSG00000175003	1.16449	0.0202846	SLC22A1
ENSG00000120055	1.12309	0.0271724	C10orf95
ENSG00000260526	1.07008	0.0144013	AC109347.1
ENSG00000258469	1.05151	0.00872848	CHMP4BP1
ENSG00000273008	0.918566	0.010387	AC010864.1
ENSG00000240418	0.9084	0.00760562	AC020917.1
ENSG00000279511	0.898877	0.030407	AL356274.2
ENSG00000285752	0.888033	0.0287178	AL031281.3
ENSG00000279048	0.84937	0.0246025	AC080080.1
ENSG00000267355	0.815252	0.0495201	RPL9P29
ENSG00000274925	0.814054	5.96515e-07	ZKSCAN2-DT
ENSG00000269514	0.813133	0.0192175	AC024257.3
ENSG00000280383	0.802692	0.00665432	Z95331.1
ENSG00000274333	0.786194	0.00515822	CU633967.1
ENSG00000233122	0.785369	0.00723517	CTAGE7P
ENSG00000244513	0.755354	0.0354417	AC109587.1
ENSG00000184221	0.739991	0.0458719	OLIG1
ENSG00000260236	0.718112	0.0339774	AC099778.1
ENSG00000260589	0.70961	0.00380231	STAM-AS1
ENSG00000285278	0.702059	0.028605	TFAP2A-AS2
ENSG00000257596	0.693545	0.0232395	AC078778.1
ENSG00000283341	0.686992	7.12889e-05	AC068205.2
ENSG00000205041	0.676151	0.0271511	AC118344.1
ENSG00000226200	0.664518	0.033943	SGMS1-AS1
ENSG00000249592	0.661056	8.67319e-05	AC139887.2
ENSG00000233435	0.659388	0.0123668	AGGF1P2
ENSG00000180592	0.649277	0.000478094	SKIDA1
ENSG00000268471	0.64657	2.7579e-06	MIR4453HG
ENSG00000259172	0.646475	0.016749	AC023024.1
ENSG00000215440	0.645568	0.046206	NPEPL1
ENSG00000242622	0.643929	0.012744	AC092910.3
ENSG00000269044	0.640547	0.00674639	AC024075.2
ENSG00000209082	0.634779	0.0361132	MT-TL1
ENSG00000260563	0.63371	0.0491375	AC132872.1
ENSG00000285979	0.631793	0.0319432	AC009090.6
ENSG00000212694	0.628437	0.00522449	LINC01089
ENSG00000128709	0.628168	0.00665432	HOXD9
ENSG00000140993	0.624292	0.0370128	TIGD7
ENSG00000182405	0.621327	0.000368992	PGBD4
ENSG00000218510	0.61971	0.00723517	LINC00339
ENSG00000262333	0.618009	0.030682	HNRNPA1P16
ENSG00000275895	0.61723	0.0447802	U2AF1L5
ENSG00000257354	0.616891	0.031205	AC048341.1
ENSG00000277476	0.6141	0.0165298	AC005332.5
ENSG00000279278	0.611398	0.046206	AC245060.6
ENSG00000210135	0.608988	0.0152935	MT-TN
ENSG00000176593	0.597314	0.0201229	AC008969.1
ENSG00000245849	0.592078	0.0139769	RAD51-AS1
ENSG00000237380	0.590343	0.0110134	HOXD-AS2
ENSG00000128710	0.573801	3.92255e-06	HOXD10
ENSG00000105737	0.564841	0.0106384	GRIK5
ENSG00000225828	0.559071	0.00774946	FAM229A
ENSG00000163463	0.554373	0.0276918	KRTCAP2
ENSG00000247400	0.551317	0.0139769	DNAJC3-DT
ENSG00000206573	0.538958	0.000102897	THUMPD3-AS1
ENSG00000268403	0.537777	0.0230039	AC132192.2
ENSG00000261716	0.523521	0.02526	HIST2H2BC
ENSG00000279088	0.518325	0.00202164	AC022400.7
ENSG00000276791	0.517467	0.0152903	AC092117.1
ENSG00000247373	0.515601	0.00723517	AC055713.1
ENSG00000215105	0.511526	0.0144013	TTC3P1
ENSG00000062370	0.505792	0.0190082	ZNF112
ENSG00000219626	0.505466	0.0317854	FAM228B
ENSG00000245146	0.490075	0.041652	MALINC1
ENSG00000251247	0.475462	0.0432449	ZNF345
ENSG00000231154	0.463899	0.0428977	MORF4L2-AS1
ENSG00000129646	0.461629	0.00725915	QRICH2
ENSG00000279759	0.457107	0.041652	AC118344.2
ENSG00000158711	0.453347	0.000210198	ELK4
ENSG00000242294	0.447811	0.0432449	STAG3L5P
ENSG00000095951	0.447204	3.92255e-06	HIVEP1
ENSG00000205740	0.444928	0.0128485	AL359878.1
ENSG00000167992	0.444802	0.0346927	VWCE
ENSG00000279207	0.443771	0.00046711	AC015813.6
ENSG00000244879	0.437282	0.0469431	GABPB1-AS1
ENSG00000183718	0.435798	0.000836834	TRIM52
ENSG00000166963	0.433188	0.00308425	MAP1A
ENSG00000180425	0.427108	0.00976763	C11orf71
ENSG00000186812	0.425712	0.000210198	ZNF397
ENSG00000260852	0.420392	0.0411301	FBXL19-AS1
ENSG00000139625	0.410479	0.00515822	MAP3K12
ENSG00000271425	0.406457	0.0388664	NBPF10
ENSG00000215424	0.399367	0.012744	MCM3AP-AS1
ENSG00000129473	0.399159	0.0484676	BCL2L2
ENSG00000273015	0.396009	0.012744	AC008124.1
ENSG00000214029	0.39271	0.0149348	ZNF891
ENSG00000180626	0.386399	0.0168395	ZNF594
ENSG00000285967	0.384358	0.00144202	NIPBL-DT
ENSG00000233937	0.382957	0.0498125	CTC-338M12.4
ENSG00000259943	0.379935	0.0287178	AL050341.2
ENSG00000267100	0.375147	0.00194615	ILF3-DT
ENSG00000174151	0.370155	0.00517485	CYB561D1
ENSG00000273344	0.369024	0.0341131	PAXIP1-AS1
ENSG00000188610	0.368798	0.00561069	FAM72B
ENSG00000197961	0.361846	0.0107409	ZNF121
ENSG00000187951	0.360906	0.0222533	AC091057.1
ENSG00000196670	0.357917	0.041652	ZFP62
ENSG00000175745	0.353494	0.000368992	NR2F1
ENSG00000109063	0.348921	0.00163525	MYH3
ENSG00000224470	0.347019	0.0089774	ATXN1L
ENSG00000168795	0.3454	0.000154131	ZBTB5
ENSG00000215784	0.337348	0.0468164	FAM72D
ENSG00000271383	0.331901	0.00832366	NBPF19
ENSG00000269343	0.321728	0.0447802	ZNF587B
ENSG00000198556	0.321348	0.0468164	ZNF789
ENSG00000108256	0.310411	0.00039204	NUFIP2
ENSG00000169155	0.310241	0.0411301	ZBTB43
ENSG00000253738	0.310148	0.00760562	OTUD6B-AS1
ENSG00000137040	0.308509	0.000948582	RANBP6
ENSG00000138778	0.308127	1.66415e-05	CENPE
ENSG00000281398	0.304388	0.00832366	SNHG4
ENSG00000109046	0.303876	0.0134287	WSB1
ENSG00000059145	0.302168	0.00760562	UNKL
ENSG00000168906	0.294386	0.00120339	MAT2A
ENSG00000066279	0.290354	0.00665432	ASPM
ENSG00000124788	0.288756	0.0446297	ATXN1
ENSG00000099942	0.286408	0.00457401	CRKL
ENSG00000146676	0.286128	0.0142228	PURB
ENSG00000268043	0.283782	0.00274281	NBPF12
ENSG00000221944	0.280685	0.02526	TIGD1
ENSG00000112983	0.276931	0.000404105	BRD8
ENSG00000253352	0.276844	0.00174477	TUG1
ENSG00000117724	0.27675	0.000154131	CENPF
ENSG00000178252	0.270991	0.0423656	WDR6
ENSG00000068489	0.270654	0.00522449	PRR11
ENSG00000260032	0.269609	0.00141177	NORAD
ENSG00000070010	0.269365	0.0126902	UFD1
ENSG00000166860	0.269289	0.000170723	ZBTB39
ENSG00000173575	0.265192	0.0370128	CHD2
ENSG00000178573	0.265184	0.0199323	MAF
ENSG00000184863	0.26156	0.00536407	RBM33
ENSG00000166439	0.261	0.0482465	RNF169
ENSG00000151914	0.26092	0.00141177	DST
ENSG00000105357	0.257847	0.0126902	MYH14
ENSG00000163867	0.25525	0.0482465	ZMYM6
ENSG00000085982	0.242948	0.01805	USP40
ENSG00000171448	0.240655	0.0210548	ZBTB26
ENSG00000118193	0.240013	0.0250217	KIF14
ENSG00000189266	0.237316	0.00832366	PNRC2
ENSG00000165943	0.233651	0.01805	MOAP1
ENSG00000125844	0.230586	0.0139769	RRBP1
ENSG00000119707	0.229144	0.0411301	RBM25
ENSG00000183808	0.22535	0.0461923	RBM12B
ENSG00000134222	0.221878	0.0489235	PSRC1
ENSG00000148773	0.218255	0.0192175	MKI67
ENSG00000125944	0.214473	0.0408067	HNRNPR
ENSG00000197912	0.207886	0.0258552	SPG7
ENSG00000135476	0.207324	0.00561069	ESPL1
ENSG00000127483	0.204076	0.00163525	HP1BP3
ENSG00000100242	0.202169	0.0196685	SUN2
ENSG00000127334	0.200129	0.0165446	DYRK2
ENSG00000131747	0.199285	0.0220816	TOP2A
ENSG00000177383	0.199048	0.0164072	MAGEF1
ENSG00000115464	0.188684	0.0314525	USP34
ENSG00000116539	0.1885	0.0115706	ASH1L
ENSG00000089280	0.186726	0.045491	FUS
ENSG00000112308	0.175764	0.0107409	C6orf62
ENSG00000114770	0.174614	0.0408067	ABCC5
ENSG00000162402	0.167725	0.0271511	USP24
ENSG00000164828	0.157992	0.0432449	SUN1
ENSG00000133026	0.133314	0.0489235	MYH10
ENSG00000172009	-0.165264	0.0408067	THOP1
ENSG00000095002	-0.185781	0.0165298	MSH2
ENSG00000104738	-0.18579	0.00645373	MCM4
ENSG00000146263	-0.191181	0.0477651	MMS22L
ENSG00000164284	-0.199027	0.0343943	GRPEL2
ENSG00000112118	-0.204355	0.0126902	MCM3
ENSG00000143164	-0.207306	0.0324987	DCAF6
ENSG00000156858	-0.208716	0.0163319	PRR14
ENSG00000007968	-0.209661	0.0468164	E2F2
ENSG00000077514	-0.209764	0.0186362	POLD3
ENSG00000077312	-0.212431	0.0248812	SNRPA
ENSG00000096060	-0.219271	0.02741	FKBP5
ENSG00000085840	-0.224034	0.0109408	ORC1
ENSG00000001036	-0.225627	0.0414198	FUCA2
ENSG00000159259	-0.226559	0.0225752	CHAF1B
ENSG00000101412	-0.227568	0.0287178	E2F1
ENSG00000128951	-0.228239	0.0126902	DUT
ENSG00000143476	-0.229371	0.00524271	DTL
ENSG00000166508	-0.231723	0.0346927	MCM7
ENSG00000164442	-0.233634	0.024677	CITED2
ENSG00000146143	-0.235884	0.0411301	PRIM2
ENSG00000122687	-0.240127	0.0475324	MRM2
ENSG00000112039	-0.241757	0.0109869	FANCE
ENSG00000105011	-0.242724	0.0414198	ASF1B
ENSG00000117569	-0.243782	0.0198826	PTBP2
ENSG00000077152	-0.24554	0.00308425	UBE2T
ENSG00000000460	-0.250665	0.0152903	C1orf112
ENSG00000007341	-0.251053	0.0469431	ST7L
ENSG00000108852	-0.252203	0.0126902	MPP2
ENSG00000134686	-0.254371	0.0189575	PHC2
ENSG00000089876	-0.254473	0.0175436	DHX32
ENSG00000143575	-0.255347	0.0411434	HAX1
ENSG00000117543	-0.255647	0.00308425	DPH5
ENSG00000112312	-0.259376	0.0335235	GMNN
ENSG00000138050	-0.264776	0.0432449	THUMPD2
ENSG00000115993	-0.266246	0.0314525	TRAK2
ENSG00000182973	-0.267356	0.0130203	CNOT10
ENSG00000093009	-0.268383	0.000158634	CDC45
ENSG00000186638	-0.269011	0.0370128	KIF24
ENSG00000137500	-0.271695	0.0348241	CCDC90B
ENSG00000270885	-0.272917	0.0312398	RASL10B
ENSG00000078900	-0.273281	0.0408067	TP73
ENSG00000160051	-0.277735	0.0133631	IQCC
ENSG00000181026	-0.279075	0.0119327	AEN
ENSG00000143891	-0.279631	0.0497334	GALM
ENSG00000172992	-0.283593	0.000459217	DCAKD
ENSG00000141179	-0.286055	0.0146113	PCTP
ENSG00000166452	-0.286383	0.0395604	AKIP1
ENSG00000036672	-0.287755	0.0411301	USP2
ENSG00000003096	-0.287965	0.0210395	KLHL13
ENSG00000111445	-0.290208	0.000948582	RFC5
ENSG00000175895	-0.293022	0.045491	PLEKHF2
ENSG00000100814	-0.297415	0.00545657	CCNB1IP1
ENSG00000070785	-0.300127	0.0334066	EIF2B3
ENSG00000197265	-0.300737	0.0339774	GTF2E2
ENSG00000131153	-0.304951	0.0045093	GINS2
ENSG00000049541	-0.305058	0.0154901	RFC2
ENSG00000129173	-0.305239	0.0250322	E2F8
ENSG00000171848	-0.305865	0.0232395	RRM2
ENSG00000231365	-0.307289	0.0143534	AL359915.2
ENSG00000106245	-0.308347	0.0346927	BUD31
ENSG00000115756	-0.308378	0.0144022	HPCAL1
ENSG00000125319	-0.310274	0.00561069	C17orf53
ENSG00000092470	-0.310402	0.0174224	WDR76
ENSG00000181788	-0.313154	0.0279444	SIAH2
ENSG00000101255	-0.315413	0.0223255	TRIB3
ENSG00000100908	-0.316982	0.0497334	EMC9
ENSG00000112576	-0.317861	0.0211825	CCND3
ENSG00000166171	-0.317913	0.00987979	DPCD
ENSG00000189060	-0.317917	0.0126902	H1F0
ENSG00000140968	-0.319636	0.0237432	IRF8
ENSG00000148426	-0.319875	0.00872848	PROSER2
ENSG00000096654	-0.319958	0.0134287	ZNF184
ENSG00000167513	-0.319988	4.31052e-05	CDT1
ENSG00000100297	-0.320342	9.79093e-05	MCM5
ENSG00000145982	-0.320457	0.0163319	FARS2
ENSG00000259768	-0.320471	0.0366481	AC004943.2
ENSG00000094804	-0.323056	0.00794855	CDC6
ENSG00000076003	-0.324041	2.7579e-06	MCM6
ENSG00000224032	-0.329998	0.0150908	EPB41L4A-AS1
ENSG00000138617	-0.330885	0.0275808	PARP16
ENSG00000100246	-0.332643	0.00665432	DNAL4
ENSG00000132196	-0.332897	0.0341309	HSD17B7
ENSG00000118420	-0.335631	0.0139769	UBE3D
ENSG00000196152	-0.345433	0.0319432	ZNF79
ENSG00000158042	-0.346605	0.00561069	MRPL17
ENSG00000116885	-0.347046	0.01805	OSCP1
ENSG00000114956	-0.347384	0.00566451	DGUOK
ENSG00000145365	-0.352906	0.0491738	TIFA
ENSG00000197989	-0.361067	0.00333579	SNHG12
ENSG00000167900	-0.361321	0.00039204	TK1
ENSG00000156253	-0.362416	0.0301296	RWDD2B
ENSG00000205763	-0.367261	0.00760562	RP9P
ENSG00000167703	-0.367628	0.0467337	SLC43A2
ENSG00000161980	-0.369426	0.00561069	POLR3K
ENSG00000133627	-0.370549	0.000223241	ACTR3B
ENSG00000132394	-0.377635	0.00725915	EEFSEC
ENSG00000042317	-0.386984	0.0183887	SPATA7
ENSG00000152763	-0.395034	0.0446297	WDR78
ENSG00000174371	-0.39611	5.96515e-07	EXO1
ENSG00000005486	-0.396547	1.02483e-05	RHBDD2
ENSG00000114395	-0.404467	0.0343943	CYB561D2
ENSG00000105717	-0.416319	0.0446297	PBX4
ENSG00000128408	-0.41737	0.0176206	RIBC2
ENSG00000186976	-0.43042	0.0346927	EFCAB6
ENSG00000110031	-0.432422	0.0190082	LPXN
ENSG00000148335	-0.432584	0.0139769	NTMT1
ENSG00000232388	-0.440601	0.016749	SMIM26
ENSG00000100228	-0.444125	0.0216438	RAB36
ENSG00000168038	-0.450625	0.0458719	ULK4
ENSG00000172086	-0.453548	0.000874485	KRCC1
ENSG00000165588	-0.465909	0.0242371	OTX2
ENSG00000260727	-0.469797	0.0248812	SLC7A5P1
ENSG00000267374	-0.473085	0.00524271	AC016205.1
ENSG00000167074	-0.488257	0.00043224	TEF
ENSG00000249859	-0.498532	8.67319e-05	PVT1
ENSG00000170684	-0.508567	0.0164072	ZNF296
ENSG00000165730	-0.513684	0.0358772	STOX1
ENSG00000178896	-0.514102	0.0165446	EXOSC4
ENSG00000285043	-0.518884	0.0411301	AC093512.2
ENSG00000165695	-0.535474	0.0165298	AK8
ENSG00000083817	-0.535666	0.0190082	ZNF416
ENSG00000133958	-0.603588	0.0446297	UNC79
ENSG00000170345	-1.21808	0.00411203	FOS
ENSG00000237686	-1.26339	3.92255e-06	AL109615.3
ENSG00000125740	-1.38644	0.0152903	FOSB
ENSG00000170214	-1.58936	0.024677	ADRA1B

## Sheet: 9J10 regulated
Gene name
XRCC6P1	UP
CGA	UP
AC090192.2	UP
SUMO4	UP
AC055811.3	UP
DHRS2	UP
VSX2	UP
FER1L5	UP
LINC00475	UP
AL591135.1	UP
ANKRD53	UP
COL5A3	UP
DNAH17	UP
HYMAI	UP
AC097478.1	UP
ETV4	UP
LINC01411	UP
AC008663.2	UP
RHOB	UP
LMLN2	UP
C1orf116	UP
HGD	UP
PKMP1	UP
RF00017	UP
COL6A5	UP
AP000866.6	UP
RPSAP18	UP
CSNK1G2-AS1	UP
TNFRSF12A	UP
AC010207.1	UP
ZFX-AS1	UP
FOSL2	UP
KLF2	UP
SLC17A8	UP
AL031432.5	UP
AC023509.3	UP
AC080188.2	UP
AC010733.1	UP
AL031727.1	UP
SEMA3F-AS1	UP
SH2D3C	UP
ALPK3	UP
FUT3	UP
LHFPL4	UP
C6orf141	UP
ZNF154	UP
PPL	UP
AP001767.3	UP
PRR15L	UP
INPP5D	UP
CSRNP1	UP
VWA7	UP
SLC16A3	UP
ZNF354C	UP
ADORA2A	UP
AC012435.1	UP
AL713922.2	UP
AP001412.1	UP
CNTD2	UP
AMER2	UP
DUSP8	UP
PPEF2	UP
C12orf50	UP
AURKAP1	UP
AC211476.2	UP
AC113410.3	UP
MAFG	UP
SCARNA13	UP
FAM153A	UP
SGK2	UP
AC025287.3	UP
PARD6G-AS1	UP
AC092171.4	UP
TAT	UP
FILIP1L	UP
ALAS2	UP
AP003108.2	UP
TMEM236	UP
AC145207.8	UP
KLF6	UP
AL353807.3	UP
FAM20A	UP
AL603756.1	UP
HHATL	UP
AC099811.1	UP
KRT43P	UP
SLC6A12	UP
HSPB8	UP
TNXB	UP
AP001767.4	UP
AC139100.2	UP
YPEL3	UP
GPRC5A	UP
HIST1H3B	UP
TAC1	UP
ANXA3	UP
COL20A1	UP
RHOQP1	UP
SCG5	UP
AL138789.1	UP
KLF7	UP
LRRTM2	UP
AC127496.1	UP
AL355802.1	UP
AMOTL2	UP
MIR22HG	UP
AC087741.3	UP
ANKRD26P1	UP
TFPI	UP
MPZL2	UP
GAS2L3	UP
MYH15	UP
PTPRH	UP
EMP3	UP
NFYC-AS1	UP
CNTF	UP
AC232271.1	UP
DNAH3	UP
AATBC	UP
AC093525.8	UP
CASS4	UP
NPC1L1	UP
AC008764.6	UP
CDKL3	UP
MAFK	UP
LGALS3	UP
AL139089.1	UP
PYGM	UP
AURKA	UP
AC068831.7	UP
AC010834.3	UP
CD44	UP
KIFC1	UP
AC005261.5	UP
PRC1	UP
DRD4	UP
DUSP1	UP
AC005393.1	UP
NDC80	UP
IQGAP3	UP
CDKN1A	UP
PPP1R15A	UP
LINC01004	UP
C6orf52	UP
C10orf111	UP
MYLK2	UP
AC008438.1	UP
AC099850.3	UP
PNRC1	UP
AC040162.3	UP
C1QTNF12	UP
MYH11	UP
CKAP2L	UP
TNC	UP
CDCA8	UP
KRTAP5-AS1	UP
CTSK	UP
L1CAM	UP
FAM83G	UP
PAN3-AS1	UP
BEND3P3	UP
TACC3	UP
GABRR2	UP
BTG3-AS1	UP
AL031432.4	UP
AC092119.2	UP
AC084824.1	UP
JUN	UP
SNX18P7	UP
AC006277.1	UP
RACGAP1	UP
LINC01588	UP
HIST1H3E	UP
AC009812.3	UP
MGAT2	UP
TCTE3	UP
SLC6A13	UP
KIF18A	UP
ST8SIA5	UP
ARC	UP
SYNGR3	UP
PSMD6-AS2	UP
NPR3	UP
CYR61	UP
SPATA2L	UP
CDCA2	UP
CA14	UP
ZBTB21	UP
PKD1L1	UP
DNAJB5	UP
C3	UP
ZSCAN12P1	UP
AC084018.1	UP
AL391244.3	UP
ZNF264	UP
ECM1	UP
ZBED9	UP
TMOD1	UP
MAPK8IP1	UP
GMEB1	UP
HMMR	UP
VN1R81P	UP
CDC20	UP
HIST2H2BD	UP
AC008764.8	UP
ZACN	UP
AL451050.2	UP
POLR2J4	UP
SNHG3	UP
AC034236.1	UP
ZNF785	UP
C1S	UP
RBM15	UP
ZNF460	UP
AC015871.3	UP
CENPL	UP
YOD1	UP
NCAPD2	UP
OTUD7B	UP
PIF1	UP
ADPRHL1	UP
NACAD	UP
AL683813.1	UP
CASTOR2	UP
B9D2	UP
EEF2	UP
CLU	UP
KCNQ1OT1	UP
ARID5B	UP
LGALS1	UP
Z97989.1	UP
DEPDC1	UP
AC092718.4	UP
UBOX5	UP
AP003469.4	UP
WEE1	UP
TP53INP1	UP
ARID5A	UP
FERMT3	UP
RAPGEFL1	UP
TTK	UP
HASPIN	UP
CHD5	UP
CREB5	UP
FAAH	UP
CAPN10-DT	UP
ARRDC3	UP
AC067750.1	UP
AC091057.6	UP
PKNOX1	UP
KCNAB1	UP
SYT11	UP
GAB2	UP
GABARAPL1	UP
BUB1	UP
CDKN2D	UP
PLK1	UP
FAM83D	UP
DUSP3	UP
AC011815.2	UP
GCNA	UP
SGO2	UP
MSL2	UP
IP6K1	UP
AC115618.2	UP
GEM	UP
FZR1	UP
CLK1	UP
NR4A3	UP
MAFF	UP
SERTAD1	UP
MTF1	UP
HEG1	UP
AL391095.1	UP
C22orf23	UP
HBEGF	UP
JMJD1C	UP
NFKBIZ	UP
FEM1C	UP
DCP1A	UP
TUBB4B	UP
EMILIN2	UP
ZFP36	UP
HIST2H2BF	UP
AHNAK	UP
ZEB2	UP
ACRV1	UP
TPX2	UP
EIF1	UP
HIST1H2AG	UP
HJURP	UP
NFATC2	UP
TES	UP
SP2	UP
CTDSP2	UP
KIF20A	UP
PLK4	UP
HIST1H2BN	UP
C3orf38	UP
RNF139	UP
KLHL11	UP
ARVCF	UP
TAGLN2	UP
INCENP	UP
MCL1	UP
MEF2D	UP
TOB2	UP
CDC25C	UP
FAM110A	UP
NEU1	UP
ZSCAN16-AS1	UP
ZNF713	UP
RAB30-AS1	UP
CTNNAL1	UP
SNHG10	UP
KIF4A	UP
CCNG2	UP
ZFX	UP
CIRBP-AS1	UP
LINC01963	UP
NECTIN2	UP
HIC2	UP
ISG15	UP
MYEF2	UP
ZC3H4	UP
AC243964.3	UP
HIST1H1C	UP
GNA13	UP
CREBBP	UP
MIR4435-2HG	UP
OSER1	UP
KMT2A	UP
AURKB	UP
TFE3	UP
RIT1	UP
TMCO3	UP
ZBTB34	UP
AC012513.3	UP
DLGAP5	UP
VIM	UP
TP53INP2	UP
OTUD1	UP
RASSF1	UP
GMEB2	UP
UBE2C	UP
LINC00641	UP
TUBA1A	UP
AC012073.1	UP
ATP2A1	UP
KRT8	UP
AL355987.4	UP
TUFT1	UP
DNAJC27	UP
NCOA4	UP
GTSE1	UP
HBP1	UP
PEX12	UP
RNF139-AS1	UP
FAM72A	UP
MED30	UP
BIRC5	UP
DNAH10	UP
CDCA3	UP
CLIC1	UP
ARID3B	UP
DCUN1D3	UP
MDC1	UP
AC009404.1	UP
UBALD2	UP
NCAPG	UP
CENPN	UP
H1F0	UP
SPRED2	UP
AC015813.1	UP
AOC3	UP
LRRC37A3	UP
FLCN	UP
KIF18B	UP
KLHL28	UP
RAB33B	UP
TINCR	UP
ZUP1	UP
NFIL3	UP
HOXA-AS2	UP
PLCXD2	UP
AC012360.3	UP
RPL3	UP
RPL13A	UP
REST	UP
FAM72C	UP
ZNF654	UP
RC3H1	UP
CSNK1E	UP
SNHG7	UP
BACH2	UP
VAV1	UP
UBR4	UP
C2orf69	UP
RFFL	UP
DNAH1	UP
FBXW9	UP
RNF103	UP
AC007996.1	UP
TUBB2B	UP
SPA17	UP
RPS2P5	UP
KIF23	UP
CREBRF	UP
OPTN	UP
TNFAIP1	UP
KPNA2	UP
FOXI3	UP
CKAP2	UP
MEPCE	UP
UBE2S	UP
EEF1A1	UP
XBP1	UP
RPSAP58	UP
YWHAH	UP
TPM4	UP
SRCAP	UP
ZNF581	UP
ZNF510	UP
FAF2	UP
DYRK1A	UP
ARL6IP1	UP
KIF2C	UP
UPP1	UP
SPAG5	UP
RBMX	UP
TOR1AIP2	UP
EP300	UP
RLF	UP
POLR1D	UP
CASP3	UP
UBAP1	UP
STX5	UP
VEZF1	UP
RFX1	UP
NXF1	UP
TAF8	UP
ZNF674-AS1	UP
LMNA	UP
TOPORS	UP
TAF7	UP
SIDT2	UP
PTPN21	UP
ZNF134	UP
SERTAD3	UP
WIPF2	UP
THG1L	UP
ANXA2	UP
HECA	UP
JUND	UP
RPL10	UP
CLDND1	UP
AKIRIN2	UP
CCNB1	UP
SRP19	UP
NOP53	UP
INO80D	UP
ZSCAN22	UP
AL731569.1	UP
RPS3	UP
AAK1	UP
RPS9	UP
DUSP16	UP
RPL18	UP
KLF5	UP
ZNF513	UP
TMEM43	UP
PLEKHF2	UP
DYRK1B	UP
HES4	UP
NFKBIL1	UP
NDRG1	UP
BBIP1	UP
POLDIP3	UP
MED15	UP
DAPK3	UP
STK35	UP
BTG3	UP
SELENOK	UP
ZKSCAN5	UP
VCPIP1	UP
SKIL	UP
PPP1R15B	UP
AC125257.1	UP
OSBP	UP
DMPK	UP
RPL30	UP
RNF11	UP
MBIP	UP
SUGP1	UP
DNAJB9	UP
ZNF254	UP
EEF1A1P5	UP
LRRC8A	UP
MEX3C	UP
SLC25A6	UP
UBC	UP
PHC3	UP
WARS2	UP
PDLIM3	UP
ZNF8	UP
RPL10A	UP
ZXDB	UP
RACK1	UP
ADNP2	UP
ADNP	UP
FAM53C	UP
EEF1A2	UP
EXOC8	UP
RPS5	UP
SRRM2	UP
CCNB2	UP
RPS11	UP
CDKN1B	UP
HEXIM1	UP
ZNF496	UP
ARF1	UP
SPTAN1	UP
DCTN2	UP
MT-RNR1	UP
RPLP0	UP
SNHG16	UP
HSPA13	UP
ATF7IP	UP
BIRC2	UP
TADA2B	UP
DNAL4	UP
VPS28	UP
CD55	UP
SLC9A8	UP
NUF2	UP
ACTG1	UP
DMWD	UP
EMC9	UP
RPL13	UP
CPEB2	UP
CDCA4	UP
RPL18A	UP
RPS3A	UP
RUNDC1	UP
EIF3D	UP
UHMK1	UP
ZBTB6	UP
EIF3L	UP
PEA15	UP
EZR	UP
SON	UP
RPS2	UP
SGMS2	UP
LTBP2	UP
BSDC1	UP
RPL7A	UP
ITPRIP	UP
ZNF687	UP
UBXN6	UP
IRGQ	UP
RHOA	UP
BTBD7	UP
RPL24	UP
ZNF432	UP
KIAA2026	UP
RBBP6	UP
PRKAR1A	UP
ZNF274	UP
TMEM167B	UP
RPSA	UP
DYNC1H1	UP
ZNF646	UP
PHLPP2	UP
ZNFX1	UP
RPS18	UP
CENPA	UP
TRAF6	UP
POU2F1	UP
GPR107	UP
FBXW7	UP
FNIP1	UP
DNAJB6	UP
KPNA6	UP
PIP5K1A	UP
ADAM8	UP
C16orf72	UP
MICALL1	UP
ZNF787	UP
UHRF1BP1L	UP
BUD13	UP
ARFGEF3	UP
SIAH1	UP
TBC1D9	UP
CRTC1	UP
RPL15	UP
BTG1	UP
RUFY2	UP
RPS16	UP
RPS29	UP
RPS19	UP
CCNDBP1	UP
CGGBP1	UP
RPS6	UP
RPL4	UP
ZNF184	UP
MYL6	UP
NOA1	UP
PRRC2A	UP
TSTD2	UP
RPL12	UP
RPL8	UP
PPP1R10	UP
CKAP5	UP
DPF2	UP
CCDC9	UP
TRIM59	UP
SP1	UP
RPS23	UP
EIF3F	UP
ARHGAP19	UP
TAB2	UP
EIF4B	UP
TAOK1	UP
JOSD1	UP
RPS8	UP
RPLP2	UP
YY1AP1	UP
ZNF143	UP
RPS4X	UP
FURIN	UP
DTNA	UP
RELA	UP
RPL28	UP
CPNE1	UP
CCDC174	UP
CCNT1	UP
PLEKHM1	UP
RPL29	UP
FRS2	UP
RRAGC	UP
AGO2	UP
FEM1B	UP
RBSN	UP
DDX6	UP
AMMECR1L	UP
SHC1	UP
MAP3K13	UP
TRIP6	UP
GNL1	UP
CYTH1	UP
ZBTB4	UP
PCF11	UP
ECSIT	UP
TRNAU1AP	UP
UFM1	UP
RBM15B	UP
PRRC2B	UP
CTNND1	UP
PLEKHM2	UP
RPL23A	UP
RPS2P46	UP
LRRC75A-AS1	UP
NFAT5	UP
AEN	UP
RPL32	UP
ATL2	UP
SCAF1	UP
RPL27A	UP
ARID1A	UP
2005-03-01	UP
IGBP1	UP
TRIM39	UP
WDR24	UP
BOD1L1	UP
DR1	UP
NUDCD2	UP
CXorf38	UP
DIAPH3	UP
ARCN1	UP
C6orf48	UP
PCBP2	UP
SDCBP	UP
CELF1	UP
ZNF714	UP
AHI1	UP
CREM	UP
KMT2E	UP
TUBB6	UP
MAP2K7	UP
ASXL1	UP
MRTFA	UP
BUB1B	UP
ZFHX4	UP
KDM5B	UP
SOCS6	UP
KATNA1	UP
VPS51	UP
TERF2	UP
TNKS	UP
UNC119B	UP
TPT1	UP
DYNLT1	UP
PER1	UP
EIF3E	UP
SETD2	UP
SIK3	UP
MAP1LC3B	UP
PPP4C	UP
SLX4	UP
PDPK1	UP
ZBTB48	UP
RBM23	UP
ZBED4	UP
ELP4	UP
RIPK2	UP
CEP97	UP
VIRMA	UP
ZNF251	UP
ZDBF2	UP
BTF3	UP
RPL5	UP
EIF4A2	UP
PABPC1	UP
HAUS8	UP
IQGAP1	UP
ZKSCAN2	UP
BACH1	UP
LCOR	UP
AFF4	UP
EIF3A	UP
UBXN7	UP
PERP	UP
CNTROB	UP
TRIB1	UP
MIDN	UP
MAP7D1	UP
G2E3	UP
SNW1	UP
ETV3	UP
RPS14	UP
TARS	UP
GCC1	UP
SENP5	UP
ZNF281	UP
BICD1	UP
AC092171.2	UP
ING5	UP
HIPK2	UP
NPC1	UP
CDT1	UP
RAD54L2	UP
LMNB2	UP
HNRNPA0	UP
KLHL15	UP
UNC50	UP
SLC39A9	UP
USP53	UP
EPB41L5	UP
AMFR	UP
TM9SF4	UP
PARP2	UP
TAF9	UP
CSNK2A2	UP
NUMA1	UP
HELZ	UP
RSBN1	UP
OTUD5	UP
KMT5B	UP
HMGB2	UP
USP19	UP
CFL2	UP
TSC1	UP
ZZEF1	UP
LPIN1	UP
NACA	UP
GOLGA3	UP
VPS35	UP
GTF2F1	UP
PRKCZ	UP
RPL9	UP
SNHG1	UP
SSR2	UP
ANLN	UP
RPS25	UP
TMBIM6	UP
VDAC2	UP
RPL21	UP
ABL2	UP
ELF1	UP
CNN3	UP
NCAPH2	UP
CCNL1	UP
C19orf54	UP
NELFA	UP
RNF10	UP
COPA	UP
CIRBP	UP
S100A10	UP
SMC4	UP
USP16	UP
HUWE1	UP
KIF11	UP
CBL	UP
RP2	UP
ZKSCAN1	UP
CAMLG	UP
CSNK1G1	UP
STK40	UP
SLC25A3	UP
RPL37	UP
SH3GLB1	UP
CHMP2A	UP
RPL39	UP
TRAPPC12	UP
CD151	UP
DCTN4	UP
IMPDH2	UP
HADHA	UP
IFRD1	UP
AZI2	UP
ESYT1	UP
KLC1	UP
PGM3	UP
RANBP10	UP
LIG3	UP
CSTF1	UP
GID8	UP
GATAD2B	UP
KIAA0556	UP
CORO1C	UP
ZSCAN29	UP
SUPT6H	UP
CRK	UP
CCDC50	UP
ARHGAP11A	UP
LUZP1	UP
DLST	UP
ELMSAN1	UP
GNAI3	UP
GPBP1L1	UP
STRIP1	UP
KHDRBS1	UP
GOLPH3L	UP
FBRS	UP
HDLBP	UP
KIF20B	UP
RLIM	UP
TGIF2	UP
SUPT5H	UP
RPL23	UP
IST1	UP
BPTF	UP
CDK9	UP
HAUS3	UP
PANK4	UP
SETDB1	UP
AP2B1	UP
KANSL1	UP
CCAR2	UP
RPL7	UP
SF3B3	UP
SYNRG	UP
ILVBL	UP
TMF1	UP
CS	UP
ATF4	UP
FBXO30	UP
KDM3B	UP
CSNK1D	UP
DENND5A	UP
ATG13	UP
VRK3	UP
RAB21	UP
RPL35A	UP
KMT2D	UP
FAM219A	UP
ABI1	UP
UBA1	UP
STK11	UP
LIN7C	UP
CHTOP	UP
C6orf120	UP
TAOK2	UP
ERLIN1	UP
XIAP	UP
TBC1D10B	UP
FYCO1	UP
CPEB4	UP
ARFGAP1	UP
AKAP17A	UP
EIF3H	UP
HIF1AN	UP
MLXIP	UP
RPS24	UP
HNRNPH2	UP
MKRN1	UP
TRPC4AP	UP
UNK	UP
TIAL1	UP
ECT2	UP
KIF1BP	UP
COX7A2L	UP
GGNBP2	UP
THRAP3	UP
QARS	UP
KIF22	UP
SYMPK	UP
BRAF	UP
RPL34	UP
PRPF8	UP
GPATCH8	UP
ESD	UP
CHD8	UP
SETD7	UP
CTNNA1	UP
PBK	UP
CYFIP1	UP
PABPN1	UP
SNRNP200	UP
APPBP2	UP
MAU2	UP
TMEM245	UP
ITPRID2	UP
OCIAD1	UP
NRBP1	UP
UBE2R2	UP
CSTF2T	UP
RPL6	UP
GCN1	UP
FASTK	UP
TCF25	UP
SERINC1	UP
ABCB7	UP
ZBTB40	UP
TICRR	UP
POFUT2	UP
EXOSC10	UP
NFE2L1	UP
ZNF142	UP
BUB3	UP
TP53BP1	UP
NAP1L1	UP
ZNF24	UP
CLASRP	UP
EIF2S3	UP
VCL	UP
SEC23A	UP
ANKRD52	DOWN
IVNS1ABP	DOWN
PCYOX1	DOWN
EPB41L2	DOWN
RBMS1	DOWN
TLK1	DOWN
UBP1	DOWN
RCN2	DOWN
SMC6	DOWN
GINS4	DOWN
ATP2B1	DOWN
HS2ST1	DOWN
ZNF703	DOWN
VWA8	DOWN
TCF4	DOWN
BCOR	DOWN
FAM126A	DOWN
CEP164	DOWN
AKAP1	DOWN
TBL1X	DOWN
ALDH3A2	DOWN
MAVS	DOWN
DPY19L3	DOWN
PACSIN2	DOWN
CALM1	DOWN
MAP4K5	DOWN
DNA2	DOWN
DAPK1	DOWN
MTAP	DOWN
PFKFB3	DOWN
RTKN2	DOWN
TPCN1	DOWN
TM7SF3	DOWN
KIF2A	DOWN
CRIM1	DOWN
LRIG1	DOWN
ABCA3	DOWN
DENND6A	DOWN
SLC39A8	DOWN
NUCB2	DOWN
HMGA2	DOWN
MSTO1	DOWN
COQ8A	DOWN
PMS1	DOWN
HPS3	DOWN
ATP6V1C1	DOWN
CNOT6L	DOWN
PIGQ	DOWN
COX6C	DOWN
B3GAT3	DOWN
PNMA8A	DOWN
CADM1	DOWN
ACSL3	DOWN
SPIN4	DOWN
RNF187	DOWN
HOXA10	DOWN
KLHL29	DOWN
TRIM2	DOWN
SMARCA2	DOWN
TNIK	DOWN
GPD2	DOWN
STAT1	DOWN
CACHD1	DOWN
PMVK	DOWN
PPARGC1B	DOWN
CEP152	DOWN
GRAMD4	DOWN
HMGCS1	DOWN
STK39	DOWN
GM2A	DOWN
TANC1	DOWN
CTH	DOWN
RIPOR1	DOWN
TNK2	DOWN
TPM1	DOWN
EDEM3	DOWN
STRIP2	DOWN
NFIA	DOWN
LMO4	DOWN
VAV2	DOWN
TYSND1	DOWN
HOXA5	DOWN
INTS3	DOWN
SAMD11	DOWN
SLIT2	DOWN
KLHL23	DOWN
TMEM135	DOWN
ATP11C	DOWN
WFS1	DOWN
AADAT	DOWN
EXTL2	DOWN
TPD52	DOWN
B4GAT1	DOWN
ELOVL6	DOWN
SEMA4D	DOWN
TFAP4	DOWN
GLI2	DOWN
CRISPLD1	DOWN
HOXC4	DOWN
WDR81	DOWN
SIX1	DOWN
DOCK4	DOWN
OMA1	DOWN
ANAPC16	DOWN
DOCK9	DOWN
SETD6	DOWN
MAGI2-AS3	DOWN
FIGNL1	DOWN
GRB10	DOWN
PRKAG2	DOWN
ZBTB18	DOWN
DCBLD1	DOWN
IBTK	DOWN
FOXRED2	DOWN
DUSP9	DOWN
PAG1	DOWN
ADGRL2	DOWN
BARD1	DOWN
GPT2	DOWN
SAPCD2	DOWN
ATP6V0E2	DOWN
TMEM14C	DOWN
SLC38A2	DOWN
HIVEP1	DOWN
CAMK2G	DOWN
HOXA9	DOWN
XPR1	DOWN
TRPM7	DOWN
CDC42BPA	DOWN
FOXP2	DOWN
PNPLA3	DOWN
FRMD6	DOWN
GLCCI1	DOWN
MYO10	DOWN
ARHGAP26	DOWN
NBPF19	DOWN
NPTX1	DOWN
TMEM106C	DOWN
DNAJC13	DOWN
GULP1	DOWN
PARP8	DOWN
PLCB1	DOWN
MINK1	DOWN
IDH1	DOWN
JARID2	DOWN
E2F7	DOWN
ZFP69	DOWN
GLCE	DOWN
FAM217B	DOWN
PDE10A	DOWN
GCLC	DOWN
TTC13	DOWN
ZBTB12	DOWN
GOLIM4	DOWN
SREBF1	DOWN
DPYSL5	DOWN
RNF157	DOWN
ENDOD1	DOWN
CCDC8	DOWN
GPX8	DOWN
TGFBR3	DOWN
LPAR3	DOWN
PRXL2A	DOWN
RASGEF1A	DOWN
EPB41L4B	DOWN
MAN1A2	DOWN
ALAD	DOWN
FAM122B	DOWN
ENOX1	DOWN
AUTS2	DOWN
PTCH1	DOWN
HTRA1	DOWN
TCF19	DOWN
GPR157	DOWN
RIDA	DOWN
ZNF138	DOWN
ZNF75D	DOWN
VPS13C	DOWN
OSBP2	DOWN
ARHGEF26	DOWN
HMGN5	DOWN
BMP7	DOWN
BRSK2	DOWN
RAD51D	DOWN
NUDT9	DOWN
PODXL	DOWN
PDSS2	DOWN
STX6	DOWN
CTDSPL	DOWN
P3H4	DOWN
SSX2IP	DOWN
B4GALT6	DOWN
NDUFB3	DOWN
CCDC88C	DOWN
LGR4	DOWN
NAP1L3	DOWN
CHST11	DOWN
TBX1	DOWN
SLC35G1	DOWN
TBC1D4	DOWN
PIR	DOWN
PDK2	DOWN
RPS6KA2	DOWN
SPIN3	DOWN
TMEM143	DOWN
ERGIC1	DOWN
TSPYL2	DOWN
EMILIN3	DOWN
KCNQ2	DOWN
DMD	DOWN
C1GALT1C1	DOWN
WWC1	DOWN
RAB40B	DOWN
BCL9L	DOWN
PRAME	DOWN
TBC1D32	DOWN
KITLG	DOWN
PLPP3	DOWN
P2RY1	DOWN
KBTBD7	DOWN
ANKRD13B	DOWN
SOX12	DOWN
TRIM25	DOWN
AFAP1	DOWN
MT-ND2	DOWN
SLC16A1-AS1	DOWN
GCLM	DOWN
THRB	DOWN
PPM1H	DOWN
HACE1	DOWN
SLC41A2	DOWN
LRP8	DOWN
TACC2	DOWN
BRI3BP	DOWN
NLK	DOWN
CERCAM	DOWN
DLX1	DOWN
TGFB1	DOWN
EPHA4	DOWN
SLC2A6	DOWN
DCUN1D4	DOWN
ANKRD36	DOWN
TM7SF2	DOWN
POU3F3	DOWN
ITPR1	DOWN
SLC4A7	DOWN
LRFN1	DOWN
CMTM8	DOWN
LPCAT1	DOWN
PRKX	DOWN
MEX3A	DOWN
HDDC3	DOWN
CHML	DOWN
TMEM186	DOWN
ZFYVE28	DOWN
HOXA6	DOWN
RIMKLA	DOWN
MFSD2A	DOWN
SIX5	DOWN
RAB39B	DOWN
Z95115.1	DOWN
OPHN1	DOWN
EPHA7	DOWN
STC2	DOWN
GGCT	DOWN
TEX15	DOWN
CBX2	DOWN
VASH2	DOWN
NQO2	DOWN
GUCY1B1	DOWN
SYBU	DOWN
ADAMTS3	DOWN
ZFPM2	DOWN
BCAM	DOWN
MAF	DOWN
FAM102A	DOWN
FGFR2	DOWN
STMN3	DOWN
GPC1	DOWN
PMP22	DOWN
RARG	DOWN
SH3PXD2B	DOWN
TPCN2	DOWN
ZNF503	DOWN
GRAMD1B	DOWN
ANKRD26	DOWN
NOD1	DOWN
SLC5A3	DOWN
PDE5A	DOWN
SOWAHA	DOWN
SKAP2	DOWN
MEF2C	DOWN
LRRC8D	DOWN
NEXN	DOWN
LINC00205	DOWN
LRP4	DOWN
HAGLR	DOWN
RBPMS2	DOWN
SLITRK5	DOWN
MARVELD1	DOWN
MTND2P28	DOWN
COLGALT2	DOWN
JAG2	DOWN
AC138904.1	DOWN
PSAT1	DOWN
PLCH1	DOWN
HMGN3	DOWN
FMN2	DOWN
SSBP2	DOWN
BAMBI	DOWN
ATP8A1	DOWN
KCNJ12	DOWN
EML5	DOWN
DACH1	DOWN
PSPH	DOWN
SNX10	DOWN
2003-09-01	DOWN
SORL1	DOWN
TUB	DOWN
GOLGA6L10	DOWN
FAT4	DOWN
ZNF235	DOWN
SLC7A11	DOWN
SRD5A1	DOWN
BAHCC1	DOWN
LRRC45	DOWN
RAPGEF5	DOWN
BASP1	DOWN
GDF11	DOWN
KCNAB3	DOWN
VCAN	DOWN
AC008966.1	DOWN
SLC29A2	DOWN
LBHD1	DOWN
MESP1	DOWN
SKIDA1	DOWN
AMER1	DOWN
ATP6V0E2-AS1	DOWN
SLC7A8	DOWN
SUOX	DOWN
MBLAC2	DOWN
MEIS1	DOWN
SLC16A9	DOWN
KCNIP3	DOWN
MAMLD1	DOWN
ZFP62	DOWN
EML6	DOWN
DLL1	DOWN
ENC1	DOWN
CARMIL1	DOWN
TMEM117	DOWN
SPATC1L	DOWN
KATNAL2	DOWN
GVQW3	DOWN
EYA4	DOWN
NR2F1-AS1	DOWN
UNC5C	DOWN
AC092821.1	DOWN
ZNF248	DOWN
TIMP2	DOWN
SLC25A29	DOWN
UNC5B	DOWN
LHX4	DOWN
SCARA3	DOWN
FZD10	DOWN
PCDH9	DOWN
PLXDC2	DOWN
SLC44A5	DOWN
HOXB5	DOWN
ELAVL2	DOWN
MAP2K6	DOWN
RGS14	DOWN
CSF1	DOWN
RBM47	DOWN
PIANP	DOWN
DCLK2	DOWN
TMCC1-AS1	DOWN
PCDHGC3	DOWN
NOL4	DOWN
REEP6	DOWN
OTX1	DOWN
FAM20C	DOWN
AP003392.4	DOWN
ZNF503-AS2	DOWN
PLEKHH3	DOWN
CD302	DOWN
IRX6	DOWN
CHRDL1	DOWN
RNF208	DOWN
PRXL2B	DOWN
SMIM10	DOWN
AC083799.1	DOWN
LINC00638	DOWN
OLMALINC	DOWN
METTL7B	DOWN
ADAMTS9	DOWN
ADAMTS20	DOWN
C5	DOWN
LHX1	DOWN
ZDHHC23	DOWN
SAMD10	DOWN
JADE2	DOWN
TRNP1	DOWN
NR1D1	DOWN
PLK5	DOWN
SLC48A1	DOWN
SOX21-AS1	DOWN
SMAD6	DOWN
TSPAN10	DOWN
CNTNAP1	DOWN
NAPSA	DOWN
LRP1B	DOWN
C3orf18	DOWN
CHAC1	DOWN
SLC9A3-AS1	DOWN
LINC01006	DOWN
MYB	DOWN
RUNX1T1	DOWN
MMP25-AS1	DOWN
NR2F1	DOWN
PCDH7	DOWN
INHBB	DOWN
MAFG-DT	DOWN
B3GAT1	DOWN
SLC9A3	DOWN
AMIGO1	DOWN
AC145098.2	DOWN
EOMES	DOWN
LINC01521	DOWN
Z83843.1	DOWN
DOC2A	DOWN
ITGA2	DOWN
CDNF	DOWN
TRERF1	DOWN
FOXD2-AS1	DOWN
KAZALD1	DOWN
B4GALNT1	DOWN
SEMA3G	DOWN
DBP	DOWN
AC002310.1	DOWN
NRP1	DOWN
WIPF3	DOWN
AP001469.3	DOWN
CBX7	DOWN
STEAP2	DOWN
SMIM10L2A	DOWN
POU3F2	DOWN
HCN4	DOWN
SLC1A1	DOWN
CCDC146	DOWN
LINC02593	DOWN
WNT5A	DOWN
EAF2	DOWN
FRK	DOWN
RNF144B	DOWN
ANKRD34A	DOWN
ZFP14	DOWN
TMEM171	DOWN
AC080112.1	DOWN
CASC10	DOWN
HOXC13-AS	DOWN
SUSD4	DOWN
TMEM37	DOWN
ARHGAP24	DOWN
AC005329.1	DOWN
CXXC4	DOWN
MMP11	DOWN
AF111167.2	DOWN
PRKG2	DOWN
CCDC9B	DOWN
C3orf80	DOWN
LHX9	DOWN
GHET1	DOWN
DM1-AS	DOWN
FLRT1	DOWN
TMEM255A	DOWN
INHBE	DOWN
SLC26A1	DOWN
PACSIN1	DOWN
MAP1A	DOWN
ZNF815P	DOWN
MIR193BHG	DOWN
AC079089.1	DOWN
ABCG1	DOWN
SPATA41	DOWN
ABCA1	DOWN
G0S2	DOWN
IGFBP5	DOWN
SLC6A9	DOWN
VLDLR	DOWN
TFAP2A-AS1	DOWN
ZNF467	DOWN
GPR85	DOWN
AC124067.2	DOWN
GLI1	DOWN
RIMBP3	DOWN
AC006058.1	DOWN
TBILA	DOWN
AC022916.1	DOWN
AC009159.3	DOWN
LILRB3	DOWN
FIBIN	DOWN
PCOLCE-AS1	DOWN
ARHGAP23	DOWN
PGAM1P7	DOWN
GPR78	DOWN
SIX3	DOWN
CAPN14	DOWN

## Sheet: FOXO3a regulated
Gene name
DEPP1	UP
AC108734.4	UP
VIT	UP
AC108734.3	UP
ADARB2	UP
ADGRL4	UP
AC096734.2	UP
ASCL4	UP
ABCA8	UP
MACC1-AS1	UP
OR2A12	UP
AC126177.4	UP
DCN	UP
FLJ31356	UP
APOD	UP
LINC02280	UP
ESM1	UP
AC007493.1	UP
CDH18	UP
LINC01983	UP
SLC45A1	UP
BPIFB1	UP
TEDDM1	UP
PCARE	UP
FOXO3	UP
AC007001.1	UP
COL11A1	UP
CADPS	UP
CCDC152	UP
CYLC1	UP
AC097636.1	UP
AC011899.2	UP
AC112198.2	UP
TRAC	UP
ACOXL-AS1	UP
AC010776.2	UP
SSTR5-AS1	UP
OPRM1	UP
AC089984.3	UP
SP3P	UP
AL356234.2	UP
AC106895.2	UP
BCO1	UP
SLITRK6	UP
GRAMD2B	UP
MMP12	UP
PDGFRA	UP
TCL6	UP
AC022113.2	UP
SELENOP	UP
AL160254.1	UP
TLR1	UP
LINC01767	UP
CFHR4	UP
AC069366.1	UP
C10orf71	UP
ECHDC3	UP
TNFSF10	UP
LINC01505	UP
TRGV9	UP
AC068305.2	UP
AC022167.3	UP
LCP2	UP
ADIRF-AS1	UP
EFHC2	UP
AC008115.1	UP
HTR3B	UP
LINC00924	UP
AL132875.3	UP
RNU1-129P	UP
MICD	UP
SSTR5	UP
AP000787.1	UP
TDRD9	UP
LINC02240	UP
MALRD1	UP
FILIP1	UP
CD36	UP
CCT8P1	UP
AL354928.1	UP
LINC02301	UP
FMO2	UP
PHBP5	UP
AL590677.1	UP
CDC42P4	UP
DSG1	UP
SLC16A12	UP
AL160408.1	UP
PTPRR	UP
FOSL2	UP
AC005740.3	UP
FP236383.1	UP
FP671120.1	UP
PDGFD	UP
TSPAN8	UP
ABCA1	UP
AC007365.1	UP
MGAT4C	UP
VWA5A	UP
AC004837.2	UP
MEFV	UP
AL133297.2	UP
FLJ34503	UP
GREM2	UP
IL5RA	UP
AC126177.3	UP
GSTA3	UP
KLRK1	UP
AC103974.1	UP
AC026369.3	UP
UTS2B	UP
COL9A1	UP
KRTAP21-2	UP
FAXDC2	UP
FGL1	UP
AC072022.2	UP
KRTAP19-1	UP
SIAH2-AS1	UP
PDK4	UP
CASTOR3	UP
PAPOLB	UP
SLCO1A2	UP
DPYD	UP
YPEL3	UP
ALDH1A1	UP
AKR1C3	UP
PIK3IP1	UP
AC118658.1	UP
AC010203.2	UP
NEGR1	UP
PVRIG	UP
BCL6	UP
AL583808.1	UP
ZEB2-AS1	UP
PGM5P4-AS1	UP
AL139022.1	UP
RAI2	UP
AC090950.1	UP
WFIKKN2	UP
TMEM150B	UP
AC002451.1	UP
AP002336.1	UP
AC007319.1	UP
RGS22	UP
AP003721.4	UP
ABI3BP	UP
AC004023.1	UP
TP53INP1	UP
STAT5A	UP
MORN5	UP
RGN	UP
PAX8-AS1	UP
FBXO32	UP
FOXO3B	UP
AL031777.3	UP
NDST4	UP
IL31RA	UP
SORBS2	UP
AL645608.8	UP
ETV1	UP
P2RX7	UP
ABCA4	UP
APELA	UP
SLC12A3	UP
AC090673.1	UP
RBMS1P1	UP
AP000442.1	UP
SRPX2	UP
CARD6	UP
RASSF9	UP
MAB21L3	UP
IRS2	UP
FAM83F	UP
AL592430.1	UP
TEK	UP
AL121983.1	UP
GOLGA8M	UP
IRAIN	UP
FSBP	UP
AP003900.1	UP
BMP5	UP
STAG3	UP
AP001625.2	UP
DENND5B-AS1	UP
ATP1B3P1	UP
AC011939.1	UP
AC097634.1	UP
MAGI1-IT1	UP
HIST1H3A	UP
LINC01836	UP
AC018470.1	UP
AL031777.1	UP
SCN3A	UP
ZFHX4-AS1	UP
CPED1	UP
LRRTM2	UP
RASGRP3	UP
CASTOR2	UP
VWA3B	UP
AC022217.3	UP
TMEM86A	UP
FMO5	UP
LINC02289	UP
TCP11L2	UP
SULT1C4	UP
CFHR1	UP
AC073332.1	UP
NUP210P3	UP
LINC01625	UP
AC021242.3	UP
LINC01132	UP
CSF2RA	UP
CYP39A1	UP
BMF	UP
IFIT3	UP
CALCOCO1	UP
SLC2A12	UP
AJ003147.3	UP
PCDHB11	UP
AC015726.2	UP
AC016168.1	UP
DLGAP1-AS1	UP
ERBB3	UP
ABTB1	UP
AC134043.2	UP
LINC02569	UP
TLR3	UP
TFPI	UP
FLJ13224	UP
AL391840.1	UP
DSCAML1	UP
AC004130.1	UP
AC006994.2	UP
MISP	UP
CDH10	UP
AC126177.6	UP
PDLIM1P4	UP
AL590560.1	UP
THSD7A	UP
GTF2IP7	UP
CITED2	UP
PCDH15	UP
AC090192.2	UP
ARID5B	UP
STAU2-AS1	UP
FSTL5	UP
SAMD9	UP
AC022075.1	UP
RASGEF1B	UP
CCNL2P1	UP
AC016907.2	UP
TXLNB	UP
FOXP1	UP
AL137058.1	UP
RNU6-833P	UP
AL121929.2	UP
MIR3671	UP
FGD4	UP
KIAA1210	UP
AC011933.3	UP
GTF2IP4	UP
KCNJ5	UP
MMP10	UP
GAS6-DT	UP
AXL	UP
RPL12P27	UP
AC107032.2	UP
DBX2	UP
AC068620.3	UP
LINC01229	UP
AL023806.3	UP
SLC47A1P1	UP
AP000302.1	UP
AC022113.1	UP
CRTAC1	UP
AVPR1A	UP
BIK	UP
AL359962.1	UP
HTR2C	UP
EBF1	UP
NPIPB10P	UP
RPL7P38	UP
NCBP2L	UP
AL591885.1	UP
AC079610.1	UP
ABCA6	UP
LINC01058	UP
AC093724.1	UP
AL390208.1	UP
AC104806.2	UP
PRR26	UP
AC025164.1	UP
SESN3	UP
GCKR	UP
KCNJ2	UP
AL354751.1	UP
AC104260.2	UP
METTL7A	UP
SETP20	UP
FABP5P3	UP
HIST1H3E	UP
AP000344.1	UP
PRR34	UP
TUT7	UP
AL157756.1	UP
RAB43P1	UP
OLFML2B	UP
AL449106.1	UP
GCM2	UP
B3GNT8	UP
RF00019	UP
KCNA1	UP
FEZF1-AS1	UP
DLGAP1-AS2	UP
RNF217-AS1	UP
CPAMD8	UP
AL139156.2	UP
MRPL40P1	UP
AL356417.3	UP
FTH1P23	UP
BNC2	UP
IGF1R	UP
SERPING1	UP
AL391001.1	UP
HIST1H2AI	UP
AL353898.3	UP
C9orf43	UP
HCG14	UP
NCKAP5	UP
AC091212.1	UP
NXPH3	UP
AC036108.1	UP
AC079416.1	UP
AC117489.1	UP
CYP4A22-AS1	UP
VAV3	UP
PRELID1P1	UP
GRIK2	UP
CAMK1G	UP
SLC25A34	UP
CTGF	UP
AP000526.1	UP
GUSBP2	UP
FAM215B	UP
CERNA1	UP
RGS6	UP
ACPP	UP
AC241584.1	UP
NCR3	UP
AL353708.1	UP
ATP8A1	UP
C2orf27A	UP
MED4-AS1	UP
AC009220.1	UP
AL592424.1	UP
AL450992.1	UP
APOBR	UP
FAT4	UP
ZFYVE1	UP
GOLGA8IP	UP
AC008115.3	UP
LINC01556	UP
SIM1	UP
NAV3	UP
FAM163B	UP
TNFSF12	UP
AC021127.1	UP
DENND2D	UP
ACTN3	UP
OTOGL	UP
AC135050.3	UP
XG	UP
MAMDC2	UP
WDFY3-AS2	UP
ARX	UP
PDE4C	UP
HIST1H3H	UP
LUCAT1	UP
PTCHD3P3	UP
ZCCHC23	UP
AC112236.2	UP
LINC01659	UP
GRIA2	UP
AL121761.1	UP
WTAPP1	UP
IL7	UP
AC036108.2	UP
TPPP	UP
CCDC187	UP
AL356488.3	UP
KLHL24	UP
AC010531.5	UP
CATSPERE	UP
TLR6	UP
TNS2	UP
LINC01088	UP
MSTN	UP
IQCM	UP
AL138831.3	UP
SLC7A8	UP
AL136360.1	UP
ABCA10	UP
AC103760.1	UP
AC012470.1	UP
PCDH9	UP
CCDC178	UP
AP000866.4	UP
EYA1	UP
CALHM5	UP
MTTP	UP
CXXC4	UP
SLC16A4	UP
AL590428.1	UP
FAM214A	UP
AC084018.2	UP
AC011247.1	UP
POLD4	UP
HHIP	UP
LINC00877	UP
AC010442.2	UP
ZNF608	UP
AL035425.1	UP
AL031274.1	UP
BMS1P22	UP
AP000525.1	UP
FBXO30	UP
AL390719.1	UP
AC090616.6	UP
AC008467.1	UP
EFCAB5	UP
DYNLRB2	UP
IRF6	UP
AC009159.2	UP
LINC01197	UP
AL161729.1	UP
NYAP1	UP
MORN3	UP
H2BFM	UP
PRDM1	UP
C9orf147	UP
MYPN	UP
Z83847.1	UP
TAS2R2P	UP
STON1	UP
ADAMTS5	UP
SASH1	UP
FAM49A	UP
AC060780.2	UP
MIR548AN	UP
LINC00933	UP
EPB41L4A-DT	UP
FOXP2	UP
LINC-PINT	UP
WDR72	UP
DRC7	UP
SATB1	UP
AL022345.4	UP
AC126177.7	UP
AL356275.1	UP
LPAR5	UP
KLHDC8A	UP
RASSF6	UP
AL138831.2	UP
AC104758.3	UP
AL137060.1	UP
ITGB8	UP
HLX	UP
TKTL1	UP
AC104109.2	UP
PPP1R12A-AS1	UP
PLSCR4	UP
NHLRC4	UP
KIF3C	UP
IGSF22	UP
LMOD1	UP
AC025917.1	UP
CALCRL	UP
LIPH	UP
FOXL1	UP
FCMR	UP
BTBD8	UP
UBALD2	UP
MASP1	UP
DUXAP10	UP
ITIH6	UP
OPTN	UP
IFIT2	UP
LINC01089	UP
JMJD1C	UP
MAML3	UP
SLC43A2	UP
ARRDC3	UP
FAM19A4	UP
LINC01359	UP
CCDC80	UP
CFAP58	UP
SESN1	UP
AL445673.1	UP
BISPR	UP
PDE1C	UP
TUBA1A	UP
CBLB	UP
AL049870.3	UP
BMS1P17	UP
SYNE2	UP
RN7SL417P	UP
LIFR-AS1	UP
GLRB	UP
ANGPT1	UP
LINC00659	UP
BTG1	UP
LRRC63	UP
PBXIP1	UP
KLF5	UP
SLC12A6	UP
UNC13D	UP
LINC00957	UP
HBP1	UP
FAM13C	UP
GABRE	UP
UNC80	UP
SOX5	UP
POU6F2	UP
BACH2	UP
PKD1L2	UP
SCHIP1	UP
C14orf132	UP
YPEL1	UP
HHIP-AS1	UP
AC007495.1	UP
AC084018.1	UP
EGR2	UP
AC119396.1	UP
BRINP3	UP
SEMA6C	UP
TGIF1	UP
AL731571.1	UP
AC004540.2	UP
DUXAP9	UP
LINC00921	UP
APAF1	UP
DNM1P51	UP
DUXAP8	UP
NTF3	UP
PNRC1	UP
AL358933.1	UP
EPB41L4A	UP
EXTL3-AS1	UP
ARHGAP28	UP
RASA4CP	UP
LINC01122	UP
AL031058.1	UP
OSGIN2	UP
AC092171.4	UP
COL3A1	UP
FIGN	UP
PIK3CD	UP
DLG2	UP
AC009716.1	UP
HSD17B13	UP
LRRC74B	UP
C10orf25	UP
AC090152.1	UP
FBXO43	UP
PIK3CA	UP
AC243562.1	UP
IL11	UP
CAPN9	UP
GCGR	UP
ADAM20P1	UP
GOLGA6L17P	UP
ST3GAL6-AS1	UP
EFHB	UP
MEGF6	UP
LINC01619	UP
PLCL1	UP
PINK1	UP
ZSWIM4	UP
AVIL	UP
SEMA6D	UP
HOXB-AS1	UP
PROX1	UP
CCNG2	UP
AC009121.2	UP
VGLL4	UP
IKZF2	UP
AC009163.6	UP
PCMTD1	UP
MIR194-2HG	UP
LRRC37A5P	UP
AL512408.1	UP
AC004801.2	UP
AHNAK	UP
MRVI1	UP
RGS2	UP
TPTE2P1	UP
DQX1	UP
BAZ2B	UP
LINC02453	UP
AC244197.2	UP
JAK1	UP
AC097534.2	UP
PATL2	UP
SMAD9-IT1	UP
POM121L2	UP
CDKN1B	UP
AL139412.1	UP
SAT1	UP
ACRBP	UP
TMEM173	UP
AC096642.1	UP
GPR37	UP
P3H2	UP
TRHDE	UP
CREB3L4	UP
PHF21A	UP
AC009126.1	UP
HSD17B11	UP
MAST4	UP
LGI1	UP
PDE11A	UP
AL132640.1	UP
RICTOR	UP
SEMA3A	UP
AC018521.5	UP
AC245100.4	UP
KIAA1217	UP
SELL	UP
MBOAT1	UP
INSYN2B	UP
MBNL2	UP
CLDN4	UP
TMEM35A	UP
ERBB4	UP
AC007448.4	UP
GFI1B	UP
DLEU2L	UP
AL137803.1	UP
RUNX2	UP
FOXD3-AS1	UP
WDR97	UP
ATP6V1G2	UP
MMP2	UP
C2orf50	UP
SHOX2	UP
AC011700.1	UP
FAM57B	UP
B3GALT5	UP
AC004477.3	UP
KLHL4	UP
AC024451.2	UP
AC114956.1	UP
ZNF821	UP
LINC00535	UP
MAJIN	UP
CREBRF	UP
MXRA8	UP
TPM2	UP
SOX2-OT	UP
AC006967.3	UP
SHC4	UP
AC078883.1	UP
AC011767.1	UP
LCP1	UP
MYH11	UP
TRPM3	UP
AC005519.1	UP
AL133406.2	UP
AC132938.5	UP
FOXQ1	UP
TCF4	UP
CYP2T1P	UP
NKX2-4	UP
CDCA7L	UP
SCIN	UP
LINC01977	UP
IRF2	UP
AC243562.2	UP
RDH5	UP
EDNRB	UP
VWCE	UP
RNVU1-15	UP
AL157838.1	UP
DOCK11	UP
IFIH1	UP
NUDT9P1	UP
ABHD4	UP
LRRK2	UP
MINDY1	UP
ANK3	UP
TDRD12	UP
KDR	UP
CTSO	UP
SMIM2-AS1	UP
ERO1B	UP
LINC01551	UP
ANXA9	UP
XRN1	UP
HNRNPCP1	UP
SEMA3E	UP
TLE4	UP
AC008655.2	UP
SLC26A7	UP
PCYT1B	UP
AC087752.3	UP
PXDNL	UP
CFAP70	UP
ERAP2	UP
MACO1	UP
AL391152.1	UP
FOXG1	UP
BRD8	UP
PAMR1	UP
KCTD16	UP
AC009275.1	UP
BMP4	UP
SH3GL1P1	UP
ARHGAP24	UP
C18orf65	UP
PRLR	UP
CTNNA3	UP
REPS2	UP
KCNB1	UP
AC008060.3	UP
ANKRD9	UP
AC005041.3	UP
RAB11FIP1P1	UP
GALNTL5	UP
MEGF9	UP
ST8SIA4	UP
RFX3	UP
ENPP3	UP
HIST1H2BC	UP
AC005165.1	UP
ANXA1	UP
AC138956.2	UP
MXI1	UP
MYOZ1	UP
WFDC21P	UP
SLC40A1	UP
INSR	UP
LINC00324	UP
GPLD1	UP
C14orf28	UP
LRP10	UP
ST3GAL6	UP
NR5A2	UP
AMIGO2	UP
CATSPERG	UP
AC060780.3	UP
AL162458.1	UP
PEG10	UP
LGR4	UP
TCAF2	UP
C15orf65	UP
FXYD6	UP
ETFBKMT	UP
PBLD	UP
PLPP3	UP
AC013470.2	UP
C2orf66	UP
TOGARAM2	UP
PCDH17	UP
RNF219-AS1	UP
TDRD6	UP
FOXO4	UP
HIST1H3B	UP
FLJ20021	UP
TIPARP-AS1	UP
PLAG1	UP
ID2-AS1	UP
KLF2	UP
CASZ1	UP
AL596442.2	UP
SLC6A12	UP
SPNS1	UP
SNED1	UP
CEBPD	UP
AC124067.4	UP
GJB7	UP
CCNYL2	UP
ARAP2	UP
DNAH5	UP
SMPDL3A	UP
FMN1	UP
ORAI3	UP
AL354993.2	UP
SEMA5B	UP
LHX9	UP
HLA-DOA	UP
DCAF6	UP
FOXO1	UP
PANX2	UP
LCA5	UP
SLC9A9	UP
ARID2	UP
YPEL2	UP
ANKRD28	UP
LRRC66	UP
HMOX1	UP
THBS3	UP
PCDHGC4	UP
SMIM14	UP
AMHR2	UP
SH2D6	UP
NTAN1	UP
SCN11A	UP
AL359513.1	UP
PDZD2	UP
ETV6	UP
AC092111.1	UP
PRKCG	UP
SP110	UP
FCHSD1	UP
PRDM8	UP
ANO2	UP
PALMD	UP
FAM183A	UP
CFHR3	UP
ZSWIM5	UP
LINC00240	UP
STX11	UP
RPS4XP16	UP
NADK2-AS1	UP
FANK1	UP
LTBP3	UP
H1FX-AS1	UP
CTDSP2	UP
HOXA-AS2	UP
PDE4D	UP
SLC25A27	UP
MGC16275	UP
LINC00472	UP
C1R	UP
PBX1	UP
PDZK1P1	UP
AGO4	UP
RAB43	UP
ABCC9	UP
AC103746.1	UP
GPR137B	UP
BOC	UP
AC006378.1	UP
AL133367.1	UP
SCX	UP
CENPC	UP
METTL27	UP
UBE2D1	UP
FMR1-IT1	UP
AC084876.2	UP
CBR3-AS1	UP
APOL2	UP
FCHO2	UP
LDHAL6A	UP
TRIM38	UP
CARHSP1	UP
PAPOLG	UP
HECA	UP
RTN2	UP
AC022916.1	UP
EPG5	UP
SSPN	UP
AC092295.2	UP
TOX	UP
PDE7A	UP
SEMA3C	UP
LINC00648	UP
FOXL2NB	UP
AC034236.1	UP
FAM117B	UP
RORB	UP
CABLES1	UP
ZNF704	UP
MAB21L1	UP
PTENP1-AS	UP
RETREG1	UP
IRS1	UP
SNX29	UP
ATXN1	UP
RFTN2	UP
CCDC153	UP
Z96074.1	UP
FTLP12	UP
ITPR1-DT	UP
AC011498.1	UP
ERVK13-1	UP
MTX1P1	UP
CAV1	UP
CPB2-AS1	UP
C5orf56	UP
REXO2	UP
CDC37L1-DT	UP
ZFYVE16	UP
BBS12	UP
AC006305.1	UP
CBR3	UP
AL512343.2	UP
CDKN1C	UP
JARID2	UP
AC103591.4	UP
SLC6A16	UP
AC005618.1	UP
GBP1P1	UP
DNALI1	UP
LINC01873	UP
GLCCI1	UP
MTNR1A	UP
CEP126	UP
AC064836.3	UP
CCDC17	UP
GJA3	UP
GTF2IP1	UP
SPOCD1	UP
ENPP5	UP
ITIH5	UP
FMO4	UP
ITM2B	UP
AL117335.1	UP
TFAP2A-AS1	UP
SGMS1-AS1	UP
AL049838.1	UP
MAT2B	UP
GABARAPL1	UP
AC009506.1	UP
FAM19A2	UP
SETD1B	UP
AC098820.1	UP
AC234582.1	UP
KLF6	UP
TMBIM1	UP
GAB1	UP
CROCC	UP
SPDYC	UP
MICB	UP
C1orf116	UP
LCTL	UP
DOK7	UP
TNFSF9	UP
AL356274.2	UP
KBTBD3	UP
RNF122	UP
PRUNE2	UP
GPCPD1	UP
MIR503HG	UP
PDZRN3	UP
FZD4	UP
NUMA1	UP
COL5A2	UP
SWT1	UP
DNAH8	UP
SEMA3G	UP
AHR	UP
AL391807.1	UP
AL731577.2	UP
PLA2G6	UP
CLEC2D	UP
AC018638.1	UP
CHIC2	UP
CDK15	UP
AL360181.2	UP
PLOD2	UP
CD34	UP
DSC3	UP
HIST1H4E	UP
AL356599.1	UP
AC127502.2	UP
Z83843.1	UP
HSPA1L	UP
OSMR	UP
SP9	UP
CD72	UP
HOXA-AS3	UP
NKX2-1	UP
AC009159.3	UP
CSKMT	UP
NBR1	UP
TNRC6B	UP
BAIAP2L2	UP
HIPK1-AS1	UP
LINC02163	UP
DNAI1	UP
AC010478.1	UP
GPR89B	UP
CD59	UP
GGTA2P	UP
RCAN3	UP
SMAD9	UP
SLC6A13	UP
NUDT7	UP
PRSS35	UP
TCHP	UP
WNT9A	UP
LINC00982	UP
AC011504.1	UP
TJP3	UP
ZKSCAN8	UP
ISL1	UP
PKN2-AS1	UP
CEP350	UP
WIPI2	UP
RANBP9	UP
RNF182	UP
ZNF217	UP
BDH2	UP
AC023509.3	UP
ODF2L	UP
ARHGAP27P1-BPTFP1-KPNA2P3	UP
ZDBF2	UP
MTMR11	UP
KLF7	UP
KATNAL2	UP
F8	UP
ABHD8	UP
TMEM154	UP
TMC4	UP
ATP2B4	UP
ABCB4	UP
GTF2B	UP
NCOA1	UP
AP001972.5	UP
CYP26A1	UP
PXK	UP
SEMA3D	UP
LRIG3	UP
IFI35	UP
SPINK5	UP
LDHD	UP
RIMKLBP2	UP
SECISBP2L	UP
NFE2L1	UP
AC004982.2	UP
AL035425.4	UP
MUM1L1	UP
DNAJB4	UP
MST1P2	UP
PARP4	UP
LINC01116	UP
LHX1	UP
INTS6-AS1	UP
FGD3	UP
FAM71F2	UP
CPEB3	UP
NXT2	UP
HOXA6	UP
ARHGAP42	UP
ULK1	UP
AL021068.1	UP
LCN12	UP
TSC1	UP
BAALC-AS1	UP
ARHGEF26-AS1	UP
N4BP2L1	UP
NIPBL	UP
KLHL28	UP
FAM171B	UP
CHD6	UP
UBL3	UP
CLN3	UP
PROX1-AS1	UP
PALM	UP
FOXB1	UP
ABCG1	UP
OTUD1	UP
AL512625.1	UP
EMX2	UP
DSTNP1	UP
LINC00910	UP
AC003681.1	UP
AKAP3	UP
LINC00839	UP
NAV2	UP
TSHZ1	UP
HIST1H2AC	UP
RERE	UP
ARMH1	UP
AC011498.7	UP
GABPB1-IT1	UP
SYNE1	UP
PDK2	UP
EFCAB2	UP
MIS18BP1	UP
JMY	UP
ANKRD61	UP
AC087477.2	UP
ABLIM1	UP
LINC00491	UP
SCPEP1	UP
AL035425.3	UP
LINC01152	UP
AC244197.3	UP
MBNL1-AS1	UP
AL136164.4	UP
CHD9	UP
SFR1	UP
PPM1N	UP
ENPEP	UP
KDM7A	UP
ARHGAP21	UP
BCHE	UP
HAUS3	UP
RETREG3	UP
AC110285.7	UP
COMMD3	UP
HCG15	UP
SPATA6L	UP
ARL4A	UP
ACVR2B-AS1	UP
ZSCAN26	UP
AL928921.2	UP
CYP26B1	UP
AL513318.2	UP
CDKN2C	UP
MAML2	UP
PELI1	UP
TSPAN12	UP
ZNF345	UP
SLC22A15	UP
DPYSL2	UP
Z84485.1	UP
AL356512.1	UP
AC106038.1	UP
AC002310.2	UP
SNX33	UP
SEMA7A	UP
FAS	UP
TESK2	UP
ARHGEF3	UP
DDX58	UP
FZD10	UP
PARP12	UP
CENPQ	UP
NDRG1	UP
SYNJ1	UP
SYCP2	UP
AL121987.2	UP
FURIN	UP
LRRC57	UP
MICU1	UP
AC138649.1	UP
B3GALT4	UP
NIPSNAP3B	UP
EYS	UP
ARL15	UP
NATD1	UP
RTN3	UP
HERPUD2	UP
AC010595.1	UP
PLXDC1	UP
LRRC37B	UP
TIMP2	UP
ARHGAP27	UP
RNF103	UP
AL359878.2	UP
AL691432.1	UP
HESX1	UP
PGM2L1	UP
SPRY3	UP
LMNTD2	UP
TULP2	UP
AC106791.1	UP
TTYH1	UP
NAPSA	UP
BMP2K	UP
KLHDC2	UP
PPM1D	UP
OSCAR	UP
SP140L	UP
KANSL1L	UP
UBE2H	UP
ISCU	UP
SOS1-IT1	UP
MUC1	UP
RTN1	UP
NFKBIZ	UP
SRGAP2B	UP
DCT	UP
DST	UP
HIST1H1C	UP
MMP25	UP
TP53INP2	UP
KCNMB3	UP
TEP1	UP
AKAP13	UP
CNOT6L	UP
NLGN3	UP
COL6A4P1	UP
ZEB2	UP
STXBP5L	UP
AC008894.3	UP
ARID4A	UP
ZER1	UP
ABCC5	UP
ACVR2A	UP
AC103810.3	UP
USP53	UP
AC244033.2	UP
YPEL5	UP
ULK2	UP
RIN2	UP
ABCA5	UP
NEAT1	UP
C21orf62-AS1	UP
GNG2	UP
MYH7B	UP
TTLL6	UP
DAB2	UP
HMCN1	UP
PCSK6-AS1	UP
BEND7	UP
NEK7	UP
FAM124A	UP
LBHD1	UP
AC011450.1	UP
MED25	UP
ZC2HC1A	UP
ATE1	UP
TPTEP2	UP
CDC25C	UP
TCEANC	UP
CRIPT	UP
AC239803.3	UP
AHRR	UP
FZD10-DT	UP
DLSTP1	UP
KHNYN	UP
FAM122C	UP
NAIP	UP
ICA1	UP
UBALD1	UP
SLC44A2	UP
LINC00342	UP
CHD2	UP
TSKS	UP
EPC1	UP
GBA	UP
PMAIP1	UP
PRIMA1	UP
ELOCP19	UP
TMEM255A	UP
EML1	UP
MIAT	UP
GAB2	UP
SLC44A5	UP
RAD51-AS1	UP
BVES-AS1	UP
FBXO33	UP
LMO3	UP
RAB5B	UP
COL6A2	UP
MAFF	UP
HDAC5	UP
ZRANB1	UP
BTD	UP
BHLHB9	UP
ZNF521	UP
TUBBP5	UP
AC007406.5	UP
GPAT3	UP
GRAMD1C	UP
SKAP2	UP
FAM66C	UP
DCAF8	UP
NDNF	UP
SLC29A3	UP
EEPD1	UP
CGNL1	UP
TMTC2	UP
ALG1L	UP
MKLN1-AS	UP
HIPK3	UP
MIR99AHG	UP
CCNDBP1	UP
PCMTD2	UP
AL356489.2	UP
TAF8	UP
SDAD1P1	UP
LEPROT	UP
LAPTM4A	UP
ADAM10	UP
COL24A1	UP
LAMC2	UP
MIGA1	UP
AC132812.1	UP
KIAA1551	UP
HAND2-AS1	UP
PGM5	UP
APOBEC3B	UP
BNIP3L	UP
DENND4A	UP
ZNF395	UP
EFCAB7	UP
FBXO8	UP
MDGA1	UP
SLC25A40	UP
ZNF396	UP
ATP10D	UP
MED13L	UP
DNASE1	UP
ASPM	UP
SLC26A10	UP
FHDC1	UP
RMDN2	UP
TRPM6	UP
TEX14	UP
CIR1	UP
ANK1	UP
TMOD1	UP
NT5C2	UP
GNG11	UP
EOGT	UP
BCL11B	UP
MTURN	UP
AC005332.3	UP
GDF9	UP
SAV1	UP
AFDN-DT	UP
FOXN3	UP
MAP3K3	UP
ALPK1	UP
POLN	UP
AC022167.2	UP
CALHM2	UP
AL157392.3	UP
AKAP6	UP
RARB	UP
NOXRED1	UP
GHR	UP
CD109	UP
CLPX	UP
PLCD1	UP
MALINC1	UP
LRRC56	UP
TRABD2A	UP
WDR45	UP
ZNF214	UP
UBN2	UP
SERF1B	UP
PIGCP1	UP
CREBBP	UP
CLK1	UP
TRIM23	UP
TBC1D17	UP
2003-03-01	UP
ELF1	UP
UBE2Q2P1	UP
LMBR1L	UP
PLEKHH2	UP
ATG13	UP
FEM1C	UP
AC060780.1	UP
ZBTB22	UP
RHOBTB1	UP
DSP	UP
INSIG2	UP
ZNF490	UP
ANKRD49	UP
TMEM74	UP
UBR5-AS1	UP
ATXN7L1	UP
LHX8	UP
ITGAV	UP
SLC38A3	UP
LINC00461	UP
AP000786.1	UP
GPR176	UP
DOCK4	UP
AC023908.3	UP
SKIDA1	UP
ELF3-AS1	UP
GSN	UP
RC3H1	UP
TDP2	UP
SPOCK3	UP
PURPL	UP
STARD13	UP
USP27X-AS1	UP
LIFR	UP
SERPINI1	UP
AC079160.1	UP
XRN2	UP
MNS1	UP
AL133338.1	UP
2008-03-01	UP
IPO5P1	UP
TBC1D15	UP
LINC01347	UP
AL592183.1	UP
HPGD	UP
ZBTB16	UP
MAF	UP
FLRT3	UP
GIPR	UP
PPP2R3A	UP
ZEB1	UP
SAMD13	UP
ERBIN	UP
YOD1	UP
AC083843.2	UP
WBP2	UP
SDCBP	UP
PAN3	UP
CCDC77	UP
ATG2B	UP
MBD5	UP
TCAF1P1	UP
AC003072.1	UP
DNAH6	UP
AL008729.1	UP
ADAMTS6	UP
MAST3	UP
TMEM98	UP
RNF19A	UP
FRAT1	UP
AC127502.1	UP
LINC02253	UP
STAMBPL1	UP
GPRIN3	UP
NCOA2	UP
ATG2A	UP
CROCCP3	UP
WDFY3	UP
MARF1	UP
NR4A2	UP
SYTL3	UP
CCDC159	UP
KMT2E	UP
CFLAR	UP
AL034346.1	UP
CEP76	UP
DENND2C	UP
GHET1	UP
RBM47	UP
APPL2	UP
AC002467.1	UP
MYO15A	UP
HAGLR	UP
GTF2IRD2B	UP
MCUB	UP
HIST1H2AG	UP
CCDC88B	UP
GATA6-AS1	UP
UNKL	UP
TCF7L2	UP
ATG9B	UP
KBTBD2	UP
RALBP1	UP
FAM160B1	UP
GOLGA6L5P	UP
CYTH2	UP
GPR19	UP
ZNF488	UP
ERRFI1	UP
TMEM59	UP
KIAA0895	UP
TGFB1I1	UP
ZDHHC17	UP
MYLK3	UP
PHIP	UP
EPHB6	UP
ZIC2	UP
TTC21B	UP
AC069499.1	UP
TMEM198B	UP
MKRN1	UP
RIBC1	UP
WIPI1	UP
PRRT1	UP
C20orf204	UP
CCDC162P	UP
POC1B-AS1	UP
STX12	UP
SERINC1	UP
CCDC186	UP
CD46	UP
CD55	UP
WDTC1	UP
ABCD4	UP
SEPSECS	UP
DDR1	UP
DACH1	UP
ZNF516	UP
COL4A4	UP
ARRB1	UP
AC007191.1	UP
GFRA1	UP
BACH1	UP
GAS1	UP
STAT2	UP
MAP3K5	UP
MEGF10	UP
NBEAL1	UP
SLC22A18	UP
ARHGEF28	UP
AL353763.2	UP
MST1	UP
VSIG10	UP
SH3BP5	UP
RAPGEF2	UP
FAM227B	UP
ZNF624	UP
SRGAP2D	UP
CASC9	UP
ATXN3	UP
CCNJL	UP
IKZF5	UP
PLEKHA1	UP
KDM6A	UP
CYS1	UP
ZMYND8	UP
LMBRD1	UP
PYGB	UP
ICK	UP
TMEM8B	UP
HOTAIRM1	UP
SRGAP2	UP
ALPL	UP
ITGA8	UP
CHMP1B	UP
PDCL	UP
PLEKHM1P1	UP
CA11	UP
SCAI	UP
BROX	UP
TGFBR3	UP
CSPP1	UP
CTSF	UP
GCC2	UP
SEMA4B	UP
INPP5K	UP
MED12	UP
ERCC5	UP
TTC32	UP
KLC4	UP
RASL11B	UP
C3orf67	UP
NFATC2	UP
PHF3	UP
WHAMMP2	UP
ATL1	UP
LINC02340	UP
CYLD	UP
PLEKHM1	UP
RBL2	UP
MGME1	UP
MED23	UP
BRWD1	UP
ARID4B	UP
ANKRD36B	UP
TDRP	UP
AC092969.1	UP
SUGT1P4-STRA6LP	UP
RNF217	UP
UBR2	UP
PNPLA2	UP
PMP22	UP
ING4	UP
AL137003.1	UP
LPL	UP
TNRC18	UP
WDSUB1	UP
PIK3C3	UP
SPATA13	UP
MPHOSPH8	UP
SFI1	UP
SIRT4	UP
SUMF1	UP
AL354696.2	UP
KIAA1958	UP
EPS8L2	UP
NKX2-2	UP
ATP9A	UP
BCL2L11	UP
AC102953.2	UP
L3MBTL3	UP
CCPG1	UP
EGLN1	UP
FDFT1	UP
EYA4	UP
RBMS1	UP
AC112220.2	UP
NLRP1	UP
HEATR5B	UP
DNAJC22	UP
WHAMMP3	UP
GLMP	UP
IRS4	UP
AC006978.1	UP
DISP1	UP
ANKRD36C	UP
SLC36A1	UP
OSBPL9	UP
PPP4R1L	UP
SMURF2	UP
KCNK1	UP
FOXN4	UP
WNT8B	UP
ARAP1	UP
ASB7	UP
CDC42BPA	UP
CD302	UP
PDCD6IPP1	UP
KDM3A	UP
TCAF1	UP
HLA-DMB	UP
UNC13A	UP
PHF11	UP
CEP44	UP
AFAP1L2	UP
USP46-AS1	UP
AKAP9	UP
TMEM50A	UP
KCNAB2	UP
ESRRG	UP
ANTXR2	UP
COX19	UP
NSMCE3	UP
UBE2B	UP
MEIS1	UP
MDFIC	UP
MLLT3	UP
ZNF37BP	UP
APBB1	UP
GLUL	UP
PLCXD2	UP
THSD1	UP
DNAJC12	UP
ARMH4	UP
RNF13	UP
TK2	UP
DERA	UP
LXN	UP
ZFHX2	UP
SPA17	UP
CDKN1A	UP
PDCD6IPP2	UP
C19orf57	UP
IPO5P1	UP
KIAA1324L	UP
JHY	UP
ARHGEF25	UP
EPC2	UP
RND1	UP
GRHL1	UP
CUL4B	UP
AC005076.1	UP
AHSA2P	UP
TAGLN	UP
SH3BP5-AS1	UP
ADGRV1	UP
RPS6KA6	UP
NECAP2	UP
H3F3AP6	UP
CC2D2A	UP
PCSK5	UP
S100A13	UP
RASSF8-AS1	UP
MAPK8	UP
PTPRM	UP
LINC00858	UP
NR2F2	UP
WEE2-AS1	UP
AC009113.1	UP
AP001372.2	UP
MME	UP
LRP11	UP
VEGFC	UP
HLA-F	UP
BMT2	UP
SERPINB1	UP
NAP1L2	UP
PKN2	UP
AL035563.1	UP
AC011921.1	UP
WWTR1	UP
DKK3	UP
AC016876.1	UP
AC007541.1	UP
FBXL20	UP
ZFAND6	UP
FAM210B	UP
SLC25A14	UP
ANKRD44	UP
TMEM87A	UP
ATG14	UP
AL392172.1	UP
ZFP36L1	UP
CLK4	UP
IL17RC	UP
CFAP20	UP
WDR19	UP
AC012306.2	UP
RAB11B	UP
AC048341.1	UP
CXorf57	UP
LBX2-AS1	UP
CCDC126	UP
HMBOX1	UP
FAM214B	UP
ZFHX4	UP
OSBPL8	UP
PNPLA8	UP
SRRM2-AS1	UP
PLCH1	UP
HNF4G	UP
SPRED2	UP
C1orf21	UP
RXRA	UP
CD44	UP
CCDC146	UP
GOLPH3L	UP
ZBED5-AS1	UP
IFT74	UP
WSB1	UP
C14orf93	UP
CREBL2	UP
C2orf92	UP
CNPY4	UP
GULP1	UP
SPECC1	UP
SGK1	UP
CCDC180	UP
PIANP	UP
CEP162	UP
NAALAD2	UP
PLEKHO1	UP
CTSA	UP
ITPR2	UP
AC007382.1	UP
STK38L	UP
AL031714.1	UP
CBX7	UP
CLASP1	UP
PERP	UP
HOXA5	UP
MAGI1	UP
TFAP2A-AS2	UP
CAPS	UP
HOTAIR	UP
COL9A3	UP
DENND2A	UP
NFKBID	UP
PTCH1	UP
MTMR10	UP
ANKRA2	UP
PAIP2	UP
ABI1	UP
SH3BP5L	UP
KALRN	UP
TRPS1	UP
CCNB3	UP
SP6	UP
ALAD	UP
Z99129.4	UP
MMS22L	UP
PAM	UP
ARHGEF12	UP
GPKOW	UP
STAM2	UP
GLT8D2	UP
TJP1	UP
KDM5A	UP
EVA1B	UP
STAG2	UP
USP12	UP
DECR1	UP
GALC	UP
MIA2	UP
LINC00294	UP
HIP1R	UP
TMOD2	UP
RBM11	UP
SERINC5	UP
TECPR1	UP
TSC22D3	UP
HIPK1	UP
ZFP36	UP
ETS1	UP
C11orf74	UP
HAGH	UP
PGPEP1	UP
PJA2	UP
ZNF75D	UP
LINC00893	UP
BIRC2	UP
AC055811.4	UP
SLC37A1	UP
TWIST1	UP
MRE11	UP
ZFX	UP
KANSL1	UP
CLDN15	UP
IFT140	UP
CCDC82	UP
PPP1R14C	UP
GNS	UP
SH3BGRL	UP
C8orf44	UP
WDR44	UP
CSRNP3	UP
SMARCE1	UP
HOXA10	UP
CCDC69	UP
ZNF350	UP
STK38	UP
ZNF266	UP
ATF7	UP
OTUD7B	UP
PHF8	UP
PLEKHB1	UP
NDC80	UP
SOX13	UP
TLE1	UP
PIP5K1C	UP
CFAP43	UP
SIRPA	UP
RPGR	UP
RASIP1	UP
CHST7	UP
UACA	UP
INSM1	UP
GPANK1	UP
ZNF394	UP
BBS9	UP
KIAA1328	UP
ING1	UP
SP4	UP
CRIM1	UP
DAAM2	UP
WASHC4	UP
MEIS3	UP
AC018638.4	UP
KLHL14	UP
FRY	UP
PKIA	UP
ANKRD12	UP
HMGN2P5	UP
RIBC2	UP
TMEM106B	UP
AC018638.2	UP
ADGRL3	UP
RMI2	UP
PLXDC2	UP
KLHL3	UP
MFGE8	UP
TSPAN9	UP
ARHGEF37	UP
ARHGAP4	UP
RADIL	UP
EFHC1	UP
RBM20	UP
CTSL	UP
STXBP3	UP
HACE1	UP
RNF213	UP
NFIL3	UP
USP33	UP
FRMD6	UP
WDR26	UP
PDE5A	UP
ZCWPW1	UP
GPR161	UP
2010-09-01	UP
RNF125	UP
GRAMD1B	UP
RAET1E-AS1	UP
PPP2R1B	UP
BTN2A2	UP
CNTNAP3	UP
ADAMTSL5	UP
SYCP2L	UP
AK9	UP
ST6GALNAC3	UP
ZIC3	UP
2006-03-01	UP
WBP1	UP
TOP2B	UP
CRAMP1	UP
LENG8-AS1	UP
CRNKL1	UP
CRY1	UP
PRDM2	UP
KITLG	UP
RORA	UP
DNAJC3-DT	UP
FNBP1P1	UP
LYPLAL1	UP
FBXL3	UP
KLHDC3	UP
ITPRIP	UP
PFDN1	UP
C17orf58	UP
ZC3H13	UP
SRGAP2C	UP
PUM1	UP
PEX2	UP
MET	UP
HOXC6	UP
MSL3	UP
CCDC127	UP
PLEKHM3	UP
LAMTOR5-AS1	UP
KLF12	UP
TCP11L1	UP
RGL1	UP
INO80D	UP
SNX9	UP
FRYL	UP
JADE2	UP
SNAI2	UP
EMSY	UP
AL355472.1	UP
MICAL1	UP
FRMD4A	UP
ALDH9A1	UP
TOR1AIP2	UP
AMOTL2	UP
ARHGEF26	UP
CEPT1	UP
CETN3	UP
ADGRA3	UP
SCAMP1	UP
IGSF3	UP
COX20	UP
IPMK	UP
POU4F1	UP
CCDC50	UP
DPYSL3	UP
CDKL5	UP
RNASEL	UP
ZNF362	UP
RB1CC1	UP
ELK3	UP
HOXA11-AS	UP
CTSK	UP
BBS2	UP
PRUNE1	UP
TST	UP
RB1	UP
SYT1	UP
MAF1	UP
AKT3	UP
SLC2A10	UP
UQCRHL	UP
PLD1	UP
AC012531.1	UP
SYTL4	UP
USP35	UP
ZNF862	UP
NEDD4L	UP
TSC22D4	UP
GPR137C	UP
NCAM1	UP
STX7	UP
TMUB2	UP
BBX	UP
VPS45	UP
SLC16A8	UP
ZBTB3	UP
KREMEN1	UP
SUN1	UP
PTPRK	UP
ISCA1	UP
C9orf72	UP
TMEM107	UP
MAP4K4	UP
DCUN1D1	UP
ACSS2	UP
SDC2	UP
MINDY3	UP
VPS39	UP
RALGPS2	UP
CLN5	UP
EMP2	UP
KIF13B	UP
LRRC27	UP
IST1	UP
DUSP18	UP
ZDHHC13	UP
DCHS1	UP
ARL6	UP
TRAPPC6B	UP
ABHD3	UP
BAIAP3	UP
ING3	UP
TRIM26	UP
ARID3A	UP
MYO1E	UP
ARNT	UP
GRN	UP
MXD4	UP
BLOC1S6	UP
FRG1HP	UP
TSPAN6	UP
MEF2D	UP
TFDP2	UP
SERINC3	UP
MUT	UP
DDB1	UP
HEATR5A	UP
[truncated: 3,598 more rows]

## Sheet: 9J10 AND FOXO3a
Gene name
AC090192.2	UP
C1orf116	UP
FOSL2	UP
KLF2	UP
AC023509.3	UP
AC092171.4	UP
KLF6	UP
SLC6A12	UP
YPEL3	UP
HIST1H3B	UP
KLF7	UP
LRRTM2	UP
AMOTL2	UP
TFPI	UP
MAFK	UP
CD44	UP
NDC80	UP
IQGAP3	UP
CDKN1A	UP
PNRC1	UP
MYH11	UP
CKAP2L	UP
CTSK	UP
HIST1H3E	UP
SLC6A13	UP
AC084018.1	UP
ZBED9	UP
TMOD1	UP
HMMR	UP
AC034236.1	UP
YOD1	UP
OTUD7B	UP
CASTOR2	UP
ARID5B	UP
TP53INP1	UP
TTK	UP
ARRDC3	UP
GAB2	UP
GABARAPL1	UP
CLK1	UP
MAFF	UP
JMJD1C	UP
NFKBIZ	UP
FEM1C	UP
ZFP36	UP
AHNAK	UP
ZEB2	UP
HIST1H2AG	UP
NFATC2	UP
SP2	UP
CTDSP2	UP
MEF2D	UP
CDC25C	UP
CCNG2	UP
ZFX	UP
ZC3H4	UP
HIST1H1C	UP
CREBBP	UP
ZBTB34	UP
TP53INP2	UP
OTUD1	UP
TUBA1A	UP
TUFT1	UP
DNAJC27	UP
HBP1	UP
UBALD2	UP
SPRED2	UP
LRRC37A3	UP
KLHL28	UP
ZUP1	UP
NFIL3	UP
HOXA-AS2	UP
PLCXD2	UP
REST	UP
RC3H1	UP
CSNK1E	UP
BACH2	UP
RNF103	UP
SPA17	UP
CREBRF	UP
OPTN	UP
TOR1AIP2	UP
STX5	UP
VEZF1	UP
TAF8	UP
TOPORS	UP
WIPF2	UP
ANXA2	UP
HECA	UP
CLDND1	UP
INO80D	UP
KLF5	UP
DYRK1B	UP
NDRG1	UP
VCPIP1	UP
RNF11	UP
MBIP	UP
LRRC8A	UP
CDKN1B	UP
BIRC2	UP
VPS28	UP
CD55	UP
NUF2	UP
BSDC1	UP
ITPRIP	UP
UBXN6	UP
ZNFX1	UP
FBXW7	UP
FNIP1	UP
DNAJB6	UP
KPNA6	UP
TBC1D9	UP
BTG1	UP
CCNDBP1	UP
CGGBP1	UP
PPP1R10	UP
TRIM59	UP
FURIN	UP
PLEKHM1	UP
FRS2	UP
RRAGC	UP
DDX6	UP
CYTH1	UP
ZBTB4	UP
TRNAU1AP	UP
CTNND1	UP
PLEKHM2	UP
ATL2	UP
SDCBP	UP
AHI1	UP
KMT2E	UP
MAP2K7	UP
ASXL1	UP
ZFHX4	UP
VPS51	UP
TNKS	UP
MAP1LC3B	UP
CEP97	UP
ZDBF2	UP
IQGAP1	UP
BACH1	UP
PERP	UP
SNW1	UP
HIPK2	UP
NPC1	UP
USP53	UP
AMFR	UP
NUMA1	UP
HELZ	UP
OTUD5	UP
HMGB2	UP
USP19	UP
CFL2	UP
TSC1	UP
TMBIM6	UP
ELF1	UP
KIF11	UP
RP2	UP
SH3GLB1	UP
HADHA	UP
PGM3	UP
RANBP10	UP
GATAD2B	UP
CCDC50	UP
DLST	UP
ELMSAN1	UP
GPBP1L1	UP
STRIP1	UP
GOLPH3L	UP
IST1	UP
BPTF	UP
HAUS3	UP
KANSL1	UP
RPL7	UP
TMF1	UP
FBXO30	UP
KDM3B	UP
ATG13	UP
VRK3	UP
ABI1	UP
HIF1AN	UP
HNRNPH2	UP
MKRN1	UP
TRPC4AP	UP
SYMPK	UP
BRAF	UP
SETD7	UP
CTNNA1	UP
APPBP2	UP
MAU2	UP
TMEM245	UP
SERINC1	UP
ABCB7	UP
ZBTB40	UP
NFE2L1	UP
IVNS1ABP	DOWN
SMC6	DOWN
ATP2B1	DOWN
VWA8	DOWN
AKAP1	DOWN
PACSIN2	DOWN
MTAP	DOWN
TPCN1	DOWN
KIF2A	DOWN
ABCA3	DOWN
SLC39A8	DOWN
MSTO1	DOWN
PMS1	DOWN
PNMA8A	DOWN
SPIN4	DOWN
PMVK	DOWN
PPARGC1B	DOWN
STK39	DOWN
CTH	DOWN
NFIA	DOWN
VAV2	DOWN
TYSND1	DOWN
SAMD11	DOWN
TFAP4	DOWN
HOXC4	DOWN
GRB10	DOWN
DCBLD1	DOWN
FOXRED2	DOWN
DUSP9	DOWN
GPT2	DOWN
SAPCD2	DOWN
PNPLA3	DOWN
NPTX1	DOWN
E2F7	DOWN
ZFP69	DOWN
PDE10A	DOWN
TTC13	DOWN
SREBF1	DOWN
DPYSL5	DOWN
ENDOD1	DOWN
CCDC8	DOWN
LPAR3	DOWN
EPB41L4B	DOWN
ENOX1	DOWN
GPR157	DOWN
BRSK2	DOWN
RAD51D	DOWN
P3H4	DOWN
SSX2IP	DOWN
CCDC88C	DOWN
ERGIC1	DOWN
TSPYL2	DOWN
WWC1	DOWN
TRIM25	DOWN
SLC16A1-AS1	DOWN
LRP8	DOWN
BRI3BP	DOWN
DCUN1D4	DOWN
SLC4A7	DOWN
MEX3A	DOWN
HDDC3	DOWN
ZFYVE28	DOWN
RIMKLA	DOWN
STC2	DOWN
GGCT	DOWN
TEX15	DOWN
NQO2	DOWN
GUCY1B1	DOWN
ADAMTS3	DOWN
STMN3	DOWN
SH3PXD2B	DOWN
ZNF503	DOWN
LRRC8D	DOWN
JAG2	DOWN
PSAT1	DOWN
EML5	DOWN
PSPH	DOWN
37865	DOWN
TUB	DOWN
SLC7A11	DOWN
GDF11	DOWN
SLC29A2	DOWN
MESP1	DOWN
AMER1	DOWN
ATP6V0E2-AS1	DOWN
MBLAC2	DOWN
SLC16A9	DOWN
KCNIP3	DOWN
ENC1	DOWN
GVQW3	DOWN
UNC5B	DOWN
LHX4	DOWN
TMCC1-AS1	DOWN
ZNF503-AS2	DOWN
PLEKHH3	DOWN
RNF208	DOWN
SMIM10	DOWN
ADAMTS9	DOWN
ADAMTS20	DOWN
TRNP1	DOWN
NR1D1	DOWN
CHAC1	DOWN
MYB	DOWN
MAFG-DT	DOWN
EOMES	DOWN
KAZALD1	DOWN
DBP	DOWN
NRP1	DOWN
POU3F2	DOWN
HCN4	DOWN
HOXC13-AS	DOWN
SUSD4	DOWN
C3orf80	DOWN
INHBE	DOWN
MAP1A	DOWN
SLC6A9	DOWN
VLDLR	DOWN
ZNF467	DOWN

## Sheet: 9J10 only
Gene name
XRCC6P1	UP
CGA	UP
SUMO4	UP
AC055811.3	UP
DHRS2	UP
VSX2	UP
FER1L5	UP
LINC00475	UP
AL591135.1	UP
ANKRD53	UP
COL5A3	UP
DNAH17	UP
HYMAI	UP
AC097478.1	UP
ETV4	UP
LINC01411	UP
AC008663.2	UP
RHOB	UP
LMLN2	UP
HGD	UP
PKMP1	UP
RF00017	UP
COL6A5	UP
AP000866.6	UP
RPSAP18	UP
CSNK1G2-AS1	UP
TNFRSF12A	UP
AC010207.1	UP
ZFX-AS1	UP
SLC17A8	UP
AL031432.5	UP
AC080188.2	UP
AC010733.1	UP
AL031727.1	UP
SEMA3F-AS1	UP
SH2D3C	UP
ALPK3	UP
FUT3	UP
LHFPL4	UP
C6orf141	UP
ZNF154	UP
PPL	UP
AP001767.3	UP
PRR15L	UP
INPP5D	UP
CSRNP1	UP
VWA7	UP
SLC16A3	UP
ZNF354C	UP
ADORA2A	UP
AC012435.1	UP
AL713922.2	UP
AP001412.1	UP
CNTD2	UP
AMER2	UP
DUSP8	UP
PPEF2	UP
C12orf50	UP
AURKAP1	UP
AC211476.2	UP
AC113410.3	UP
MAFG	UP
SCARNA13	UP
FAM153A	UP
SGK2	UP
AC025287.3	UP
PARD6G-AS1	UP
TAT	UP
FILIP1L	UP
ALAS2	UP
AP003108.2	UP
TMEM236	UP
AC145207.8	UP
AL353807.3	UP
FAM20A	UP
AL603756.1	UP
HHATL	UP
AC099811.1	UP
KRT43P	UP
HSPB8	UP
TNXB	UP
AP001767.4	UP
AC139100.2	UP
GPRC5A	UP
TAC1	UP
ANXA3	UP
COL20A1	UP
RHOQP1	UP
SCG5	UP
AL138789.1	UP
AC127496.1	UP
AL355802.1	UP
MIR22HG	UP
AC087741.3	UP
ANKRD26P1	UP
MPZL2	UP
GAS2L3	UP
MYH15	UP
PTPRH	UP
EMP3	UP
NFYC-AS1	UP
CNTF	UP
AC232271.1	UP
DNAH3	UP
AATBC	UP
AC093525.8	UP
CASS4	UP
NPC1L1	UP
AC008764.6	UP
CDKL3	UP
LGALS3	UP
AL139089.1	UP
PYGM	UP
AURKA	UP
AC068831.7	UP
AC010834.3	UP
KIFC1	UP
AC005261.5	UP
PRC1	UP
DRD4	UP
DUSP1	UP
AC005393.1	UP
PPP1R15A	UP
LINC01004	UP
C6orf52	UP
C10orf111	UP
MYLK2	UP
AC008438.1	UP
AC099850.3	UP
AC040162.3	UP
C1QTNF12	UP
TNC	UP
CDCA8	UP
KRTAP5-AS1	UP
L1CAM	UP
FAM83G	UP
PAN3-AS1	UP
BEND3P3	UP
TACC3	UP
GABRR2	UP
BTG3-AS1	UP
AL031432.4	UP
AC092119.2	UP
AC084824.1	UP
JUN	UP
SNX18P7	UP
AC006277.1	UP
RACGAP1	UP
LINC01588	UP
AC009812.3	UP
MGAT2	UP
TCTE3	UP
KIF18A	UP
ST8SIA5	UP
ARC	UP
SYNGR3	UP
PSMD6-AS2	UP
NPR3	UP
CYR61	UP
SPATA2L	UP
CDCA2	UP
CA14	UP
ZBTB21	UP
PKD1L1	UP
DNAJB5	UP
C3	UP
ZSCAN12P1	UP
AL391244.3	UP
ZNF264	UP
ECM1	UP
MAPK8IP1	UP
GMEB1	UP
VN1R81P	UP
CDC20	UP
HIST2H2BD	UP
AC008764.8	UP
ZACN	UP
AL451050.2	UP
POLR2J4	UP
SNHG3	UP
ZNF785	UP
C1S	UP
RBM15	UP
ZNF460	UP
AC015871.3	UP
CENPL	UP
NCAPD2	UP
PIF1	UP
ADPRHL1	UP
NACAD	UP
AL683813.1	UP
B9D2	UP
EEF2	UP
CLU	UP
KCNQ1OT1	UP
LGALS1	UP
Z97989.1	UP
DEPDC1	UP
AC092718.4	UP
UBOX5	UP
AP003469.4	UP
WEE1	UP
ARID5A	UP
FERMT3	UP
RAPGEFL1	UP
HASPIN	UP
CHD5	UP
CREB5	UP
FAAH	UP
CAPN10-DT	UP
AC067750.1	UP
AC091057.6	UP
PKNOX1	UP
KCNAB1	UP
SYT11	UP
BUB1	UP
CDKN2D	UP
PLK1	UP
FAM83D	UP
DUSP3	UP
AC011815.2	UP
GCNA	UP
SGO2	UP
MSL2	UP
IP6K1	UP
AC115618.2	UP
GEM	UP
FZR1	UP
NR4A3	UP
SERTAD1	UP
MTF1	UP
HEG1	UP
AL391095.1	UP
C22orf23	UP
HBEGF	UP
DCP1A	UP
TUBB4B	UP
EMILIN2	UP
HIST2H2BF	UP
ACRV1	UP
TPX2	UP
EIF1	UP
HJURP	UP
TES	UP
KIF20A	UP
PLK4	UP
HIST1H2BN	UP
C3orf38	UP
RNF139	UP
KLHL11	UP
ARVCF	UP
TAGLN2	UP
INCENP	UP
MCL1	UP
TOB2	UP
FAM110A	UP
NEU1	UP
ZSCAN16-AS1	UP
ZNF713	UP
RAB30-AS1	UP
CTNNAL1	UP
SNHG10	UP
KIF4A	UP
CIRBP-AS1	UP
LINC01963	UP
NECTIN2	UP
HIC2	UP
ISG15	UP
MYEF2	UP
AC243964.3	UP
GNA13	UP
MIR4435-2HG	UP
OSER1	UP
KMT2A	UP
AURKB	UP
TFE3	UP
RIT1	UP
TMCO3	UP
AC012513.3	UP
DLGAP5	UP
VIM	UP
RASSF1	UP
GMEB2	UP
UBE2C	UP
LINC00641	UP
AC012073.1	UP
ATP2A1	UP
KRT8	UP
AL355987.4	UP
NCOA4	UP
GTSE1	UP
PEX12	UP
RNF139-AS1	UP
FAM72A	UP
MED30	UP
BIRC5	UP
DNAH10	UP
CDCA3	UP
CLIC1	UP
ARID3B	UP
DCUN1D3	UP
MDC1	UP
AC009404.1	UP
NCAPG	UP
CENPN	UP
H1F0	UP
AC015813.1	UP
AOC3	UP
FLCN	UP
KIF18B	UP
RAB33B	UP
TINCR	UP
AC012360.3	UP
RPL3	UP
RPL13A	UP
FAM72C	UP
ZNF654	UP
SNHG7	UP
VAV1	UP
UBR4	UP
C2orf69	UP
RFFL	UP
DNAH1	UP
FBXW9	UP
AC007996.1	UP
TUBB2B	UP
RPS2P5	UP
KIF23	UP
TNFAIP1	UP
KPNA2	UP
FOXI3	UP
CKAP2	UP
MEPCE	UP
UBE2S	UP
EEF1A1	UP
XBP1	UP
RPSAP58	UP
YWHAH	UP
TPM4	UP
SRCAP	UP
ZNF581	UP
ZNF510	UP
FAF2	UP
DYRK1A	UP
ARL6IP1	UP
KIF2C	UP
UPP1	UP
SPAG5	UP
RBMX	UP
EP300	UP
RLF	UP
POLR1D	UP
CASP3	UP
UBAP1	UP
RFX1	UP
NXF1	UP
ZNF674-AS1	UP
LMNA	UP
TAF7	UP
SIDT2	UP
PTPN21	UP
ZNF134	UP
SERTAD3	UP
THG1L	UP
JUND	UP
RPL10	UP
AKIRIN2	UP
CCNB1	UP
SRP19	UP
NOP53	UP
ZSCAN22	UP
AL731569.1	UP
RPS3	UP
AAK1	UP
RPS9	UP
DUSP16	UP
RPL18	UP
ZNF513	UP
TMEM43	UP
PLEKHF2	UP
HES4	UP
NFKBIL1	UP
BBIP1	UP
POLDIP3	UP
MED15	UP
DAPK3	UP
STK35	UP
BTG3	UP
SELENOK	UP
ZKSCAN5	UP
SKIL	UP
PPP1R15B	UP
AC125257.1	UP
OSBP	UP
DMPK	UP
RPL30	UP
SUGP1	UP
DNAJB9	UP
ZNF254	UP
EEF1A1P5	UP
MEX3C	UP
SLC25A6	UP
UBC	UP
PHC3	UP
WARS2	UP
PDLIM3	UP
ZNF8	UP
RPL10A	UP
ZXDB	UP
RACK1	UP
ADNP2	UP
ADNP	UP
FAM53C	UP
EEF1A2	UP
EXOC8	UP
RPS5	UP
SRRM2	UP
CCNB2	UP
RPS11	UP
HEXIM1	UP
ZNF496	UP
ARF1	UP
SPTAN1	UP
DCTN2	UP
MT-RNR1	UP
RPLP0	UP
SNHG16	UP
HSPA13	UP
ATF7IP	UP
TADA2B	UP
DNAL4	UP
SLC9A8	UP
ACTG1	UP
DMWD	UP
EMC9	UP
RPL13	UP
CPEB2	UP
CDCA4	UP
RPL18A	UP
RPS3A	UP
RUNDC1	UP
EIF3D	UP
UHMK1	UP
ZBTB6	UP
EIF3L	UP
PEA15	UP
EZR	UP
SON	UP
RPS2	UP
SGMS2	UP
LTBP2	UP
RPL7A	UP
ZNF687	UP
IRGQ	UP
RHOA	UP
BTBD7	UP
RPL24	UP
ZNF432	UP
KIAA2026	UP
RBBP6	UP
PRKAR1A	UP
ZNF274	UP
TMEM167B	UP
RPSA	UP
DYNC1H1	UP
ZNF646	UP
PHLPP2	UP
RPS18	UP
CENPA	UP
TRAF6	UP
POU2F1	UP
GPR107	UP
PIP5K1A	UP
ADAM8	UP
C16orf72	UP
MICALL1	UP
ZNF787	UP
UHRF1BP1L	UP
BUD13	UP
ARFGEF3	UP
SIAH1	UP
CRTC1	UP
RPL15	UP
RUFY2	UP
RPS16	UP
RPS29	UP
RPS19	UP
RPS6	UP
RPL4	UP
ZNF184	UP
MYL6	UP
NOA1	UP
PRRC2A	UP
TSTD2	UP
RPL12	UP
RPL8	UP
CKAP5	UP
DPF2	UP
CCDC9	UP
SP1	UP
RPS23	UP
EIF3F	UP
ARHGAP19	UP
TAB2	UP
EIF4B	UP
TAOK1	UP
JOSD1	UP
RPS8	UP
RPLP2	UP
YY1AP1	UP
ZNF143	UP
RPS4X	UP
DTNA	UP
RELA	UP
RPL28	UP
CPNE1	UP
CCDC174	UP
CCNT1	UP
RPL29	UP
AGO2	UP
FEM1B	UP
RBSN	UP
AMMECR1L	UP
SHC1	UP
MAP3K13	UP
TRIP6	UP
GNL1	UP
PCF11	UP
ECSIT	UP
UFM1	UP
RBM15B	UP
PRRC2B	UP
RPL23A	UP
RPS2P46	UP
LRRC75A-AS1	UP
NFAT5	UP
AEN	UP
RPL32	UP
SCAF1	UP
RPL27A	UP
ARID1A	UP
38412	UP
IGBP1	UP
TRIM39	UP
WDR24	UP
BOD1L1	UP
DR1	UP
NUDCD2	UP
CXorf38	UP
DIAPH3	UP
ARCN1	UP
C6orf48	UP
PCBP2	UP
CELF1	UP
ZNF714	UP
CREM	UP
TUBB6	UP
MRTFA	UP
BUB1B	UP
KDM5B	UP
SOCS6	UP
KATNA1	UP
TERF2	UP
UNC119B	UP
TPT1	UP
DYNLT1	UP
PER1	UP
EIF3E	UP
SETD2	UP
SIK3	UP
PPP4C	UP
SLX4	UP
PDPK1	UP
ZBTB48	UP
RBM23	UP
ZBED4	UP
ELP4	UP
RIPK2	UP
VIRMA	UP
ZNF251	UP
BTF3	UP
RPL5	UP
EIF4A2	UP
PABPC1	UP
HAUS8	UP
ZKSCAN2	UP
LCOR	UP
AFF4	UP
EIF3A	UP
UBXN7	UP
CNTROB	UP
TRIB1	UP
MIDN	UP
MAP7D1	UP
G2E3	UP
ETV3	UP
RPS14	UP
TARS	UP
GCC1	UP
SENP5	UP
ZNF281	UP
BICD1	UP
AC092171.2	UP
ING5	UP
CDT1	UP
RAD54L2	UP
LMNB2	UP
HNRNPA0	UP
KLHL15	UP
UNC50	UP
SLC39A9	UP
EPB41L5	UP
TM9SF4	UP
PARP2	UP
TAF9	UP
CSNK2A2	UP
RSBN1	UP
KMT5B	UP
ZZEF1	UP
LPIN1	UP
NACA	UP
GOLGA3	UP
VPS35	UP
GTF2F1	UP
PRKCZ	UP
RPL9	UP
SNHG1	UP
SSR2	UP
ANLN	UP
RPS25	UP
VDAC2	UP
RPL21	UP
ABL2	UP
CNN3	UP
NCAPH2	UP
CCNL1	UP
C19orf54	UP
NELFA	UP
RNF10	UP
COPA	UP
CIRBP	UP
S100A10	UP
SMC4	UP
USP16	UP
HUWE1	UP
CBL	UP
ZKSCAN1	UP
CAMLG	UP
CSNK1G1	UP
STK40	UP
SLC25A3	UP
RPL37	UP
CHMP2A	UP
RPL39	UP
TRAPPC12	UP
CD151	UP
DCTN4	UP
IMPDH2	UP
IFRD1	UP
AZI2	UP
ESYT1	UP
KLC1	UP
LIG3	UP
CSTF1	UP
GID8	UP
KIAA0556	UP
CORO1C	UP
ZSCAN29	UP
SUPT6H	UP
CRK	UP
ARHGAP11A	UP
LUZP1	UP
GNAI3	UP
KHDRBS1	UP
FBRS	UP
HDLBP	UP
KIF20B	UP
RLIM	UP
TGIF2	UP
SUPT5H	UP
RPL23	UP
CDK9	UP
PANK4	UP
SETDB1	UP
AP2B1	UP
CCAR2	UP
SF3B3	UP
SYNRG	UP
ILVBL	UP
CS	UP
ATF4	UP
CSNK1D	UP
DENND5A	UP
RAB21	UP
RPL35A	UP
KMT2D	UP
FAM219A	UP
UBA1	UP
STK11	UP
LIN7C	UP
CHTOP	UP
C6orf120	UP
TAOK2	UP
ERLIN1	UP
XIAP	UP
TBC1D10B	UP
FYCO1	UP
CPEB4	UP
ARFGAP1	UP
AKAP17A	UP
EIF3H	UP
MLXIP	UP
RPS24	UP
UNK	UP
TIAL1	UP
ECT2	UP
KIF1BP	UP
COX7A2L	UP
GGNBP2	UP
THRAP3	UP
QARS	UP
KIF22	UP
RPL34	UP
PRPF8	UP
GPATCH8	UP
ESD	UP
CHD8	UP
PBK	UP
CYFIP1	UP
PABPN1	UP
SNRNP200	UP
ITPRID2	UP
OCIAD1	UP
NRBP1	UP
UBE2R2	UP
CSTF2T	UP
RPL6	UP
GCN1	UP
FASTK	UP
TCF25	UP
TICRR	UP
POFUT2	UP
EXOSC10	UP
ZNF142	UP
BUB3	UP
TP53BP1	UP
NAP1L1	UP
ZNF24	UP
CLASRP	UP
EIF2S3	UP
VCL	UP
SEC23A	UP
ANKRD52	DOWN
PCYOX1	DOWN
EPB41L2	DOWN
RBMS1	DOWN
TLK1	DOWN
UBP1	DOWN
RCN2	DOWN
GINS4	DOWN
HS2ST1	DOWN
ZNF703	DOWN
TCF4	DOWN
BCOR	DOWN
FAM126A	DOWN
CEP164	DOWN
TBL1X	DOWN
ALDH3A2	DOWN
MAVS	DOWN
DPY19L3	DOWN
CALM1	DOWN
MAP4K5	DOWN
DNA2	DOWN
DAPK1	DOWN
PFKFB3	DOWN
RTKN2	DOWN
TM7SF3	DOWN
CRIM1	DOWN
LRIG1	DOWN
DENND6A	DOWN
NUCB2	DOWN
HMGA2	DOWN
COQ8A	DOWN
HPS3	DOWN
ATP6V1C1	DOWN
CNOT6L	DOWN
PIGQ	DOWN
COX6C	DOWN
B3GAT3	DOWN
CADM1	DOWN
ACSL3	DOWN
RNF187	DOWN
HOXA10	DOWN
KLHL29	DOWN
TRIM2	DOWN
SMARCA2	DOWN
TNIK	DOWN
GPD2	DOWN
STAT1	DOWN
CACHD1	DOWN
CEP152	DOWN
GRAMD4	DOWN
HMGCS1	DOWN
GM2A	DOWN
TANC1	DOWN
RIPOR1	DOWN
TNK2	DOWN
TPM1	DOWN
EDEM3	DOWN
STRIP2	DOWN
LMO4	DOWN
HOXA5	DOWN
INTS3	DOWN
SLIT2	DOWN
KLHL23	DOWN
TMEM135	DOWN
ATP11C	DOWN
WFS1	DOWN
AADAT	DOWN
EXTL2	DOWN
TPD52	DOWN
B4GAT1	DOWN
ELOVL6	DOWN
SEMA4D	DOWN
GLI2	DOWN
CRISPLD1	DOWN
WDR81	DOWN
SIX1	DOWN
DOCK4	DOWN
OMA1	DOWN
ANAPC16	DOWN
DOCK9	DOWN
SETD6	DOWN
MAGI2-AS3	DOWN
FIGNL1	DOWN
PRKAG2	DOWN
ZBTB18	DOWN
IBTK	DOWN
PAG1	DOWN
ADGRL2	DOWN
BARD1	DOWN
ATP6V0E2	DOWN
TMEM14C	DOWN
SLC38A2	DOWN
HIVEP1	DOWN
CAMK2G	DOWN
HOXA9	DOWN
XPR1	DOWN
TRPM7	DOWN
CDC42BPA	DOWN
FOXP2	DOWN
FRMD6	DOWN
GLCCI1	DOWN
MYO10	DOWN
ARHGAP26	DOWN
NBPF19	DOWN
TMEM106C	DOWN
DNAJC13	DOWN
GULP1	DOWN
PARP8	DOWN
PLCB1	DOWN
MINK1	DOWN
IDH1	DOWN
JARID2	DOWN
GLCE	DOWN
FAM217B	DOWN
GCLC	DOWN
ZBTB12	DOWN
GOLIM4	DOWN
RNF157	DOWN
GPX8	DOWN
TGFBR3	DOWN
PRXL2A	DOWN
RASGEF1A	DOWN
MAN1A2	DOWN
ALAD	DOWN
FAM122B	DOWN
AUTS2	DOWN
PTCH1	DOWN
HTRA1	DOWN
TCF19	DOWN
RIDA	DOWN
ZNF138	DOWN
ZNF75D	DOWN
VPS13C	DOWN
OSBP2	DOWN
ARHGEF26	DOWN
HMGN5	DOWN
BMP7	DOWN
NUDT9	DOWN
PODXL	DOWN
PDSS2	DOWN
STX6	DOWN
CTDSPL	DOWN
B4GALT6	DOWN
NDUFB3	DOWN
LGR4	DOWN
NAP1L3	DOWN
CHST11	DOWN
TBX1	DOWN
SLC35G1	DOWN
TBC1D4	DOWN
PIR	DOWN
PDK2	DOWN
RPS6KA2	DOWN
SPIN3	DOWN
TMEM143	DOWN
EMILIN3	DOWN
KCNQ2	DOWN
DMD	DOWN
C1GALT1C1	DOWN
RAB40B	DOWN
BCL9L	DOWN
PRAME	DOWN
TBC1D32	DOWN
KITLG	DOWN
PLPP3	DOWN
P2RY1	DOWN
KBTBD7	DOWN
ANKRD13B	DOWN
SOX12	DOWN
AFAP1	DOWN
MT-ND2	DOWN
GCLM	DOWN
THRB	DOWN
PPM1H	DOWN
HACE1	DOWN
SLC41A2	DOWN
TACC2	DOWN
NLK	DOWN
CERCAM	DOWN
DLX1	DOWN
TGFB1	DOWN
EPHA4	DOWN
SLC2A6	DOWN
ANKRD36	DOWN
TM7SF2	DOWN
POU3F3	DOWN
ITPR1	DOWN
LRFN1	DOWN
CMTM8	DOWN
LPCAT1	DOWN
PRKX	DOWN
CHML	DOWN
TMEM186	DOWN
HOXA6	DOWN
MFSD2A	DOWN
SIX5	DOWN
RAB39B	DOWN
Z95115.1	DOWN
OPHN1	DOWN
EPHA7	DOWN
CBX2	DOWN
VASH2	DOWN
SYBU	DOWN
ZFPM2	DOWN
BCAM	DOWN
MAF	DOWN
FAM102A	DOWN
FGFR2	DOWN
GPC1	DOWN
PMP22	DOWN
RARG	DOWN
TPCN2	DOWN
GRAMD1B	DOWN
ANKRD26	DOWN
NOD1	DOWN
SLC5A3	DOWN
PDE5A	DOWN
SOWAHA	DOWN
SKAP2	DOWN
MEF2C	DOWN
NEXN	DOWN
LINC00205	DOWN
LRP4	DOWN
HAGLR	DOWN
RBPMS2	DOWN
SLITRK5	DOWN
MARVELD1	DOWN
MTND2P28	DOWN
COLGALT2	DOWN
AC138904.1	DOWN
PLCH1	DOWN
HMGN3	DOWN
FMN2	DOWN
SSBP2	DOWN
BAMBI	DOWN
ATP8A1	DOWN
KCNJ12	DOWN
DACH1	DOWN
SNX10	DOWN
SORL1	DOWN
GOLGA6L10	DOWN
FAT4	DOWN
ZNF235	DOWN
SRD5A1	DOWN
BAHCC1	DOWN
LRRC45	DOWN
RAPGEF5	DOWN
BASP1	DOWN
KCNAB3	DOWN
VCAN	DOWN
AC008966.1	DOWN
LBHD1	DOWN
SKIDA1	DOWN
SLC7A8	DOWN
SUOX	DOWN
MEIS1	DOWN
MAMLD1	DOWN
ZFP62	DOWN
EML6	DOWN
DLL1	DOWN
CARMIL1	DOWN
TMEM117	DOWN
SPATC1L	DOWN
KATNAL2	DOWN
EYA4	DOWN
NR2F1-AS1	DOWN
UNC5C	DOWN
AC092821.1	DOWN
ZNF248	DOWN
TIMP2	DOWN
SLC25A29	DOWN
SCARA3	DOWN
FZD10	DOWN
PCDH9	DOWN
PLXDC2	DOWN
SLC44A5	DOWN
HOXB5	DOWN
ELAVL2	DOWN
MAP2K6	DOWN
RGS14	DOWN
CSF1	DOWN
RBM47	DOWN
PIANP	DOWN
DCLK2	DOWN
PCDHGC3	DOWN
NOL4	DOWN
REEP6	DOWN
OTX1	DOWN
FAM20C	DOWN
AP003392.4	DOWN
CD302	DOWN
IRX6	DOWN
CHRDL1	DOWN
PRXL2B	DOWN
AC083799.1	DOWN
LINC00638	DOWN
OLMALINC	DOWN
METTL7B	DOWN
C5	DOWN
LHX1	DOWN
ZDHHC23	DOWN
SAMD10	DOWN
JADE2	DOWN
PLK5	DOWN
SLC48A1	DOWN
SOX21-AS1	DOWN
SMAD6	DOWN
TSPAN10	DOWN
CNTNAP1	DOWN
NAPSA	DOWN
LRP1B	DOWN
C3orf18	DOWN
SLC9A3-AS1	DOWN
LINC01006	DOWN
RUNX1T1	DOWN
MMP25-AS1	DOWN
NR2F1	DOWN
PCDH7	DOWN
INHBB	DOWN
B3GAT1	DOWN
SLC9A3	DOWN
AMIGO1	DOWN
AC145098.2	DOWN
LINC01521	DOWN
Z83843.1	DOWN
DOC2A	DOWN
ITGA2	DOWN
CDNF	DOWN
TRERF1	DOWN
FOXD2-AS1	DOWN
B4GALNT1	DOWN
SEMA3G	DOWN
AC002310.1	DOWN
WIPF3	DOWN
AP001469.3	DOWN
CBX7	DOWN
STEAP2	DOWN
SMIM10L2A	DOWN
SLC1A1	DOWN
CCDC146	DOWN
LINC02593	DOWN
WNT5A	DOWN
EAF2	DOWN
FRK	DOWN
RNF144B	DOWN
ANKRD34A	DOWN
ZFP14	DOWN
TMEM171	DOWN
AC080112.1	DOWN
CASC10	DOWN
TMEM37	DOWN
ARHGAP24	DOWN
AC005329.1	DOWN
CXXC4	DOWN
MMP11	DOWN
AF111167.2	DOWN
PRKG2	DOWN
CCDC9B	DOWN
LHX9	DOWN
GHET1	DOWN
DM1-AS	DOWN
FLRT1	DOWN
TMEM255A	DOWN
SLC26A1	DOWN
PACSIN1	DOWN
ZNF815P	DOWN
MIR193BHG	DOWN
AC079089.1	DOWN
ABCG1	DOWN
SPATA41	DOWN
ABCA1	DOWN
G0S2	DOWN
IGFBP5	DOWN
TFAP2A-AS1	DOWN
GPR85	DOWN
AC124067.2	DOWN
GLI1	DOWN
RIMBP3	DOWN
AC006058.1	DOWN
TBILA	DOWN
AC022916.1	DOWN
AC009159.3	DOWN
LILRB3	DOWN
FIBIN	DOWN
PCOLCE-AS1	DOWN
ARHGAP23	DOWN
PGAM1P7	DOWN
GPR78	DOWN
SIX3	DOWN
CAPN14	DOWN
